# Supplementary material for: Propionic Acid Supports the Development of Oocytes Derived from Bovine Early Antral Follicles
Source: Vet Sci. 2026 May 29;13(6):533. doi: 10.3390/vetsci13060533 (PMC13307749; doi:10.3390/vetsci13060533)
Supplement: Supplementary file 1 [file vetsci-13-00533-s001.zip]

Archive with 1 entries (1 files):
- vetsci-4324818-supplementary.xlsx
