# Supplementary material for: Propionic Acid Supports the Development of Oocytes Derived from Bovine Early Antral Follicles
Source: Vet Sci. 2026 May 29;13(6):533. doi: 10.3390/vetsci13060533 (PMC13307749; doi:10.3390/vetsci13060533)
Supplement: Supplementary file 1 [file vetsci-13-00533-s001.zip › vetsci-4324818-supplementary.xlsx]

## Sheet: 1, Propionic vs Control DEGs
	Fold change <±1.5 , P<0.05
	Name	Fold change	P-value
	GRIK1	1.87079	0.00253637
	ADAMTS1	-1.88504	0.000477276
	TMPRSS15	-3.79636	0.0250546
	gene:ENSBTAG00000022275	-1.55304	0.00239183
	ARHGAP31	-2.00687	6.32079e-08
	ITGB5	-2.17311	1.63882e-10
	MUC13	-12.844	0.002392
	APOD	-11.4439	0.00598856
	P3H2	-3.34503	2.52561e-05
	BCL6	-1.50351	0.000192289
	gene:ENSBTAG00000040304	3.1062	0.0110709
	CLDN11	-4.64476	0.008945
	PTX3	-24.1244	3.71404e-09
	SUCNR1	-3.93245	0.0220651
	TM4SF1	-9.01094	0.00185208
	CHST2	-3.87795	0.00288013
	PCOLCE2	-1.65926	0.0113736
	AMOTL2	-1.74216	0.000186516
	TF	-3.87455	0.00588903
	MX1	1.53223	3.03638e-05
	CBS	-2.00964	0.00620631
	ETS2	-2.0216	0.014445
	COLQ_2	1.83375	0.0326552
	gene:ENSBTAG00000053091	50.8251	0.0313376
	RFTN1	-7.9403	5.35783e-06
	MSTN	-6.73917	0.000158787
	ANKAR	10.5665	0.020363
	SLC40A1	-1.71453	2.18369e-07
	COL5A2	-3.465	0.00203794
	GULP1	-1.6193	0.00578989
	FRZB	-2.50249	0.0266651
	HOXD8	-1.57125	0.0240059
	gene:ENSBTAG00000053359	12.1137	0.0193166
	NOSTRIN	-1.80787	0.00810896
	RPRM	-5.70386	2.82871e-07
	TNFAIP6	-30.8543	1.5121e-05
	NMI	-2.11267	0.000647684
	RND3	-9.48789	1.32673e-11
	CXCR4	-1.93	0.0127081
	TMEM37	-1.686	0.00310568
	TFCP2L1	-7.05746	0.0140669
	ANKRD44	1.88023	0.0116697
	RFTN2	-1.93422	0.0136066
	FZD7	-2.31008	0.0349724
	gene:ENSBTAG00000019994	3.43876	0.0118581
	gene:ENSBTAG00000040367	3.25618	0.00112396
	NRP2	-4.3149	0.00188498
	ERBB4	-2.7135	0.0179514
	IGFBP2	-2.66489	6.15321e-10
	IGFBP5	-11.43	1.4062e-12
	CYP27A1	-1.98541	0.000252363
	PRKAG3	-6.37986	2.9264e-11
	PTPRN	-2.21713	0.0129224
	DES	-5.21114	0.0030084
	KCNE4	-6.90861	2.15871e-05
	SCG2	-15.5614	5.34469e-17
	DNER	1.77526	0.00801898
	CD24	-10.6403	0.000789824
	SPOCD1	4.43371	0.00226823
	TINAGL1	-4.07765	0.0305914
	gene:ENSBTAG00000053024	6.98707	0.0452932
	FAM110D	4.04706	0.00227461
	EPHB2	-3.22999	0.000710394
	gene:ENSBTAG00000049959	-42.2284	0.0435253
	PADI1	1.93266	0.0012807
	GPR161	-1.86865	0.0181441
	MAEL	23.1691	0.00664896
	OLFML2B	-1.87283	0.0203623
	F11R	-2.05834	4.52352e-06
	ATP1A2	-1.84074	0.00010446
	LRRC71	-2.13427	0.0117982
	NTRK1	2.10209	0.00351834
	LMNA	-1.52488	0.00084882
	SLC27A3	1.54107	5.13139e-05
	S100A14	2.1029	0.00252052
	S100A16	1.71973	1.52344e-06
	gene:ENSBTAG00000024407	59.3064	0.0204359
	gene:ENSBTAG00000053114	-1.56941	6.17811e-06
	NGF	-6.3863	0.00486481
	SYCP1	1.64796	0.0491381
	CHI3L2	-3.23355	0.000158139
	NTNG1	-2.39512	1.50086e-07
	GPR88	-8.47469	0.0134252
	PLPPR4	-9.78006	0.000694808
	TGFBR3	-1.88455	8.33636e-12
	HFM1	-3.48378	0.027899
	ODF2L	-1.63681	0.000900415
	CCN1	-1.90528	1.69202e-07
	NEXN	-3.84872	0.0104065
	CTH	-2.30661	0.0374938
	GADD45A	-2.66852	5.98118e-08
	DMRTA2	2.5821	0.0369581
	CCDC17	1.6343	0.00373304
	HPCAL4	-8.83867	0.000250053
	HEYL	-4.00892	0.000263855
	FHL3	-1.90477	0.0339483
	MANEAL	-1.61248	0.0461573
	GJA4	-13.843	2.18488e-11
	GJB3	-37.6239	0.0419232
	EFHD1	1.90711	3.66915e-07
	ACKR3	-1.83995	0.0408914
	gene:ENSBTAG00000030892	-4.15671	0.0258314
	COBL	-8.47659	0.0109157
	GRB10	-6.54594	0.0119279
	UPP1	2.24377	0.0196943
	PDK4	-1.92214	2.79193e-07
	gene:ENSBTAG00000015666	-2.81182	0.0275538
	gene:ENSBTAG00000005997	-1.86246	0.00025696
	SEMA3A	-2.00663	0.0277503
	PCLO	1.54944	2.7647e-06
	CD36	-1.78706	2.99083e-09
	gene:ENSBTAG00000052433	4.71728	0.0272254
	LRRC17	-2.38656	2.11064e-13
	RELN	-4.40752	2.29961e-06
	EFCAB10	-3.84826	0.00588185
	LAMB1	-3.32122	3.43689e-07
	NRCAM	-6.1774	1.76694e-05
	CAV1	-3.69918	0.00028882
	GPR85	-11.7814	0.0177855
	CPVL	1.50651	0.0299599
	HOXA3	-32.9392	0.0454515
	OSBPL3	-3.40482	0.0425156
	GSDME	-1.90982	7.11465e-06
	PALS2	-1.98129	0.0009204
	IGFBP3	-3.00462	0.00746235
	gene:ENSBTAG00000051248	1.51992	0.00968175
	STK17A	-2.16237	0.00926051
	INHBA	1.93693	2.27097e-06
	gene:ENSBTAG00000002859	-2.39626	0.00191556
	TSPAN12	3.84029	0.0487909
	MEST	-1.61601	5.95631e-06
	PODXL	-2.07725	0.0297697
	CALD1	-2.55493	0.0091995
	PTN	-2.0644	1.28423e-08
	TRIM24	-1.56056	1.64872e-05
	SVOPL	-2.59284	0.00157024
	TBXAS1	-13.499	0.0167174
	TRPV6	8.43308	0.0469539
	gene:ENSBTAG00000050052	1.81879	0.014915
	PTPRN2	-1.52628	0.0220774
	KITLG	-1.50109	0.0275192
	DUSP6	-3.08672	0.00199942
	DCN	-2.91325	7.14953e-05
	AMHR2	1.5386	0.01732
	KRT18	-5.57026	6.83071e-09
	KRT8	-4.53147	1.43797e-12
	gene:ENSBTAG00000027974	38.4281	0.0394196
	KRT2	1.63399	0.000376329
	KRT73	2.33988	1.21295e-07
	CCDC184	1.5257	0.0163464
	AMIGO2	-2.56	1.492e-10
	ANO6	-1.70408	0.0121539
	PRICKLE1	-2.39467	0.00690916
	LRIG3	-1.75726	0.0297448
	NDUFA4L2	1.54235	0.00127174
	NAB2	-1.68431	0.000443262
	TAC3	1.62255	0.0444474
	ELK3	-1.98337	0.0339127
	SYCP3	3.22535	0.00335145
	SYN3	-2.12359	0.0437387
	TIMP3	-1.66217	0.0024391
	IL2RB	-7.73544	3.16563e-05
	SYT10	-5.33894	0.0337906
	ST8SIA1	2.62219	0.0196777
	KCNJ8	1.99095	0.0239015
	RERG	-2.02169	0.00021267
	C1R	-11.4523	0.0263282
	C1S	-3.43202	0.00124009
	GPR162	1.85358	0.000467615
	FGF23	2.82469	0.0298225
	gene:ENSBTAG00000048772	1.68883	0.00119505
	NPTXR	-1.9158	0.0404453
	PDGFB	-16.7663	2.37075e-09
	CYP2D14	1.62297	0.00863155
	QRFPR	-2.00136	3.51591e-05
	FAM241A	-1.68193	0.00870115
	SLC39A8	-1.71213	0.00048714
	BMPR1B	-2.8028	3.08497e-11
	SNCA	-5.6963	0.000338803
	HERC5	-1.96723	0.00567854
	SPP1	-12.8148	0.0192925
	KCNIP4	-1.68117	0.0348555
	SOD3	-3.76613	4.50147e-09
	PCDH7	-1.67721	0.00087107
	ARAP2	-3.76584	0.0386151
	APBB2	1.53134	0.006009
	GABRG1	-4.05975	0.0191295
	SLC10A4	-6.39617	0.0282116
	gene:ENSBTAG00000027534	-5.45768	0.00304997
	SHROOM3	-1.75495	0.0441687
	TMEM150C	-53.2442	0.0234502
	PLAC8A	-3.16128	0.0271492
	PPP2R2C	2.19902	0.0430466
	STK32B	-1.81715	0.015986
	DOK7	-5.41051	0.0334598
	MXD4	-1.64895	0.00033474
	SLC26A1	-3.75347	0.0477744
	ADAMTS2	-8.90589	0.0367692
	RAB3A	1.9027	0.00017332
	UNC13A	1.72647	0.0154554
	PODNL1	1.92322	0.000215638
	IER2	-1.55594	0.0019369
	JUNB	-2.11588	9.90901e-05
	HOOK2	1.62578	0.00139916
	CNN1	-2.67927	0.0197309
	ACP5	-3.84189	0.00990112
	INSR	-1.66879	1.14905e-06
	TEX45	2.11834	0.00113332
	FBN3	4.40595	0.0272332
	C3	1.60874	6.73238e-05
	CATSPERD	1.80095	1.6436e-10
	FSD1	1.81741	0.000732009
	TJP3	2.22995	0.0101144
	gene:ENSBTAG00000048696	-16.818	0.0044802
	ACSL6	1.63873	5.2233e-05
	MARCHF3	-2.82921	0.0126885
	GPRIN1	-9.62356	0.0320724
	PALM	-1.51325	0.00684115
	GRIN3B	2.0591	0.0300832
	ADAMTSL5	33.3704	0.0448757
	EGR1	-2.48911	2.52996e-05
	NRG2	-3.11339	0.0135708
	IGIP	2.01886	0.0352126
	PCDHA13	-3.34201	0.0401656
	PCDHAC2	-2.51357	0.0042738
	gene:ENSBTAG00000053294	-1.6655	0.0441928
	ARHGAP26	-2.15213	0.0249657
	KCTD16	3.48681	0.0412757
	PPP2R2B	5.1162	0.00575185
	GPX3	-1.75916	0.000207515
	ANKRD34B	-15.652	3.07596e-06
	NR2F1	-1.72864	0.0049674
	MCTP1	-45.2916	0.0342217
	RHOBTB3	-2.41603	3.17421e-08
	GLRX	-2.13266	0.00531978
	ELL2	-2.413	3.00812e-11
	PCSK1	-21.0475	0.000259392
	gene:ENSBTAG00000053235	2.87038	0.0490482
	FAM167A	5.68898	0.00483445
	SCARA5	-9.3389	0.0459355
	SCARA3	-1.52319	0.0114128
	CLU	-2.64147	3.91166e-05
	IFNT3	3.94507	0.0108873
	ACER2	2.87341	0.00759917
	SLC1A1	2.00494	0.00013267
	CFAP95	-8.8559	0.0415998
	KLF9	-2.39054	0.00076228
	ANXA1	-2.41971	3.39505e-06
	CD72	1.60362	3.00807e-05
	SIT1	1.68858	0.00252982
	CCDC107	1.53685	2.21069e-06
	CA9	2.46033	2.00661e-08
	GLIPR2	-1.78268	0.000207779
	FRMPD1	2.97358	0.0272916
	ALDH1B1	5.31239	0.0118741
	GFRA2	-5.38831	4.82748e-05
	PHYHIP	1.52985	2.47615e-05
	PDLIM2	3.36631	0.0166582
	EGR3	-3.71754	2.62789e-05
	ADAM28	1.68716	0.0400352
	NEFM	-5.02434	0.00906756
	AQP3	-4.79057	0.0447784
	SMRP1	1.89276	0.000469266
	AGTPBP1	-1.50828	1.32817e-05
	GAS1	-3.41099	4.63437e-05
	AOPEP	-1.54078	5.48204e-05
	gene:ENSBTAG00000037600	1.64516	0.0151992
	ECM2	-3.49594	0.0128505
	BARX1	2.30417	5.69744e-06
	ABCA1	-2.46179	0.0447119
	EPB41L4B	-2.33807	0.0109457
	C8H9orf43	1.93287	2.98802e-08
	COL27A1	-2.4701	0.00147278
	TNC	-4.82245	0.024853
	ASTN2	-2.03424	7.15096e-13
	BRINP1	1.73415	2.0748e-05
	MEGF9	-2.55335	0.00821218
	GSN	-2.43779	6.21693e-06
	ALKAL2	-3.61716	0.015127
	gene:ENSBTAG00000012084	-40.9217	0.0322956
	CD109	-1.66958	0.00108189
	FILIP1	-1.85881	0.0128414
	MEI4	-6.27719	0.00479829
	TPBG	-1.89221	6.82863e-07
	RSPO3	-7.04378	5.63179e-05
	CLVS2	2.38174	0.0298497
	PKIB	-3.20592	0.00118596
	MAN1A1	-2.50704	8.0725e-10
	SLC22A16	-1.79936	0.000812808
	USP45	-1.54528	0.0303433
	NT5E	1.67953	0.000809287
	CCN2	-2.7199	0.000835597
	VNN1	-6.60523	2.2876e-16
	VNN2	1.59615	0.00351091
	SLC2A12	2.01522	0.00695097
	PDE7B	-1.6485	1.77806e-08
	CITED2	-1.86811	3.47032e-06
	gene:ENSBTAG00000052123	286.49	0.000965274
	SAMD5	2.37396	0.0302771
	ZC3H12D	-5.63259	0.0336169
	AKAP12	1.86218	5.49434e-06
	FNDC1	-9.59278	0.0346922
	PDE10A	1.59502	0.0127563
	MPC1	-1.56509	0.0168285
	THBS2	-2.89006	1.9655e-06
	CMYA5	-7.04807	0.0193523
	SMAD6	-3.61777	0.0448844
	ADCY4	5.78961	0.0352518
	CARMIL3	2.55036	0.000382904
	REM2	3.26728	6.37677e-05
	gene:ENSBTAG00000000432	-6.54639	0.013612
	gene:ENSBTAG00000037452	2.13845	0.025822
	OR11H7	-3.48151	0.0104235
	GREM1	-2.78176	2.20776e-07
	ACTC1	-2.39338	0.0325849
	RASGRP1	1.87408	0.0309659
	GPR176	-3.18761	0.0248761
	BMF	-1.94054	0.00133276
	TYRO3	-3.00186	2.87924e-06
	NIN	-1.51617	0.0030058
	NID2	-2.8697	0.00270599
	DNAAF4	2.16749	0.00511864
	LYSMD2	-3.72748	8.80735e-06
	SCG3	-68.7	6.29062e-11
	SLC27A2	2.20739	0.019461
	GATM	-3.0172	5.66079e-11
	SLC28A2	-2.67623	4.04613e-05
	SHF	-2.42671	6.55586e-08
	LGALS3	-2.36783	0.00702961
	ACTN1	-1.94743	0.0143952
	FOS	-2.38652	1.69632e-07
	GPR45	2.76412	0.0253788
	TACR1	2.12916	0.0173313
	DYSF	1.64874	1.89807e-06
	RASGRP3	1.50542	0.000450805
	CYP1B1	-16.9923	0.00761406
	SLC1A4	-1.73075	0.00511425
	FOSL2	-3.52544	6.5376e-13
	FNDC4	1.74435	0.03203
	gene:ENSBTAG00000051160	2.10807	0.045583
	DRC1	1.85677	0.0354008
	KLHL29	-3.99168	0.038355
	COX8B	-3.61466	0.0387491
	OLFML2A	-3.43455	0.0101854
	PTGES2	-1.51682	9.13812e-06
	PTGES	1.51068	5.83101e-05
	AIF1L	-1.50217	0.010094
	NTNG2	5.21754	0.0120653
	COL5A1	-1.53481	0.00225134
	CCDC183	1.9847	0.00885612
	PTGDS	1.55279	0.000211749
	PCDH20	-1.50288	0.00335098
	TSC22D1_1	-1.84833	2.80163e-06
	FLT1	-1.76122	0.0372954
	SHISA2	-12.2169	0.00218714
	GPC5	-2.19102	0.014693
	IRS2	-1.73337	0.00872178
	COL4A1	-1.70422	0.00136767
	MCF2L	2.65694	0.0295345
	ATP4B	1.73857	0.0153142
	JAG1	-6.65509	1.75221e-07
	NRP1	-6.51022	2.24664e-09
	gene:ENSBTAG00000003937	8.6861	0.00482833
	FRMD4A	-2.01572	0.0228645
	SVIL	-3.63816	0.00018402
	BAMBI	-2.46233	1.26086e-05
	MGC133636	-8.47638	0.0121326
	BMP2	-19.9935	0.0034005
	gene:ENSBTAG00000027221	-8.50653	0.0024748
	TNFRSF6B	1.52243	0.00259341
	EEF1A2	-3.15917	0.0171306
	FAM217B	-2.36145	0.0252301
	gene:ENSBTAG00000024608	-2.99125	0.0301622
	TLDC2	-7.22832	0.0203649
	TGM2	2.06665	2.22869e-09
	PTPRT	3.59021	0.0433742
	ADA	5.51426	0.0304276
	DBNDD2	-1.77225	0.000567449
	TNNC2	-3.40928	0.027706
	CD40	9.43946	0.0445624
	gene:ENSBTAG00000051252	8.21464	0.00408553
	TSHZ2	-2.4331	0.0328357
	EPPK1	1.52409	0.000713845
	IQANK1	1.53405	0.0406313
	ARC	-7.36532	1.20372e-05
	ST3GAL1	-1.63351	0.0193348
	TRIB1	-17.9809	0.000984853
	FAM83A	1.93025	1.40589e-12
	CEBPD	-1.90869	1.66033e-06
	SNAI2	-4.87759	0.00746147
	FAM110B	-2.20035	5.88171e-07
	TOX	-1.64723	0.0336241
	SULF1	-15.1641	0.000230862
	GDAP1	-2.49795	0.0317897
	CRISPLD1	-1.93602	0.0496105
	HNF4G	-5.85114	0.0317857
	CCN3	-3.65372	0.0492309
	ANGPT1	2.446	0.0364537
	gene:ENSBTAG00000032432	8.33124	0.000162528
	CALB1	1.81843	0.00219835
	gene:ENSBTAG00000055110	-3.661	0.023624
	gene:ENSBTAG00000053138	-2.64712	0.0496918
	DEPTOR	-4.97542	0.000578891
	MAML2	-2.81284	0.00798588
	ZBTB16	-2.13329	0.00186575
	TAGLN	-5.58454	8.42463e-05
	IL10RA	-3.52839	0.000311083
	PARVA	-1.55777	0.000357475
	MICAL2	-14.9981	0.00020053
	DKK3	-1.84066	2.56929e-06
	GALNT18	-1.66399	0.000102752
	ATG16L2	1.66163	0.0481978
	ARHGEF17	-3.47327	3.96616e-07
	P4HA3	-2.04958	0.0478371
	ANO3	-2.1708	0.00470879
	DEPDC7	-2.11355	0.0260571
	PAMR1	-19.0432	0.0067236
	FJX1	-5.72521	0.0089845
	ADORA1	-1.74289	0.0409833
	KLHDC8A	-5.72567	0.0123943
	CD55	-3.81074	5.32287e-08
	gene:ENSBTAG00000034366	-10.2041	2.803e-05
	COQ8A	-1.83475	1.47863e-06
	MAP1LC3C	-5.28741	0.0227619
	SELP	-47.6423	0.0296353
	FASLG	-3.58892	7.33687e-06
	DHRS3	-1.79139	7.56319e-07
	TNFRSF1B	-1.54794	0.0103636
	CASZ1	-2.09029	0.0386127
	SMIM1	1.71163	0.0121244
	MXRA8	-3.43912	6.78415e-05
	PDPN	-3.63295	9.27042e-07
	TDRD5	1.70239	0.00296216
	PTGS2	-2.31558	6.04349e-05
	VASH2	-5.70051	0.00082927
	ATF3	-2.21139	0.000222623
	KIF21B	-1.6453	7.14073e-07
	gene:ENSBTAG00000052377	8.36066	0.0386391
	TNNI1	-7.52512	0.0158336
	FGG	-42.4088	0.0401562
	SLC7A11	-2.26892	0.0309739
	PCDH18	-2.12767	0.0011542
	TRPC3	-2.09205	0.0250299
	PXMP2	-1.5473	0.0060084
	MMP17	-1.74239	0.0240606
	TMEM132D	-3.17277	0.0301388
	TMEM132B	-3.20743	0.0455337
	TESC	-1.81282	0.0204769
	PLA2G1B	-1.62858	0.0486199
	MSI1	-1.67015	0.00490349
	FAM222A	-1.99059	0.000742703
	SVOP	1.73616	0.000278455
	KIAA1671	-1.89412	6.89341e-05
	GGT5	1.9094	0.0321496
	RAB36	1.54391	0.00538705
	TUBA3E_1	2.77399	0.0413099
	TBX1	77.9249	0.013672
	DYNLRB2	-1.83148	0.036356
	WFDC1	2.21098	0.023948
	CRISPLD2	1.8688	6.68037e-06
	PIEZO1	-2.54795	5.1032e-13
	TUBB3	-2.07258	2.75754e-05
	MT1A	-7.24366	2.10951e-07
	MT2A	-3.39793	2.6749e-08
	gene:ENSBTAG00000049147	12.0362	0.0147628
	BREH1	1.56987	0.00062375
	CDH8	1.99609	0.005154
	SLC9A5	2.00019	0.00785211
	C18H16orf86	10.3292	0.00942512
	CDH1	-1.72167	0.000345858
	PKD1L3	1.56104	0.0333669
	LRP3	-1.65952	0.0120627
	gene:ENSBTAG00000047277	-19.7571	3.0234e-10
	WDR87	1.74704	0.0476032
	gene:ENSBTAG00000047030	-1.74349	0.00584204
	gene:ENSBTAG00000015260	-1.73047	0.0111286
	AXL	-2.2719	0.0017688
	ATP1A3	2.80651	0.000393749
	PLAUR	-3.86122	0.00150311
	gene:ENSBTAG00000052862	12.0361	0.0143793
	GRIN2D	2.00323	0.00214719
	LMTK3	1.92715	0.0429434
	SULT2B1	2.43568	0.0293436
	CA11	1.85028	0.0231803
	MAMSTR	2.15737	0.0275913
	TULP2	1.60692	0.00111337
	GFY	1.80302	3.43594e-05
	SLC17A7	1.80191	0.000102129
	FLT3LG	2.27017	0.0147522
	PRRG2	2.06343	0.0258925
	KCNC3	2.21833	0.0297044
	KLK4	2.09611	0.000650472
	KLK12	-1.91094	0.0184824
	CLDND2	-8.85767	0.047432
	gene:ENSBTAG00000048990	3.55447	0.0218479
	BRSK1	1.55341	0.00348501
	gene:ENSBTAG00000055070	5.17367	0.0446388
	gene:ENSBTAG00000038715	6.12525	0.0356188
	NOG	-2.83739	0.00120019
	SEPTIN4	-1.65743	0.00274483
	PRR11	1.53609	0.0299925
	gene:ENSBTAG00000046974	3.6322	0.0206141
	WSB1	1.60964	2.75144e-06
	RSKR	1.55769	0.0247896
	CORO6	2.41921	0.0108397
	SGSM2	1.60913	0.00237631
	CLDN7	2.00429	0.0102849
	gene:ENSBTAG00000045892	1.51402	0.0177645
	NLGN2	1.78925	3.2896e-07
	SPEM2	3.89927	0.0181532
	CHRNB1	1.78546	1.02749e-08
	HES7	-4.27854	0.000774427
	RANGRF	-1.93921	0.0179757
	NTN1	-3.02038	5.60385e-09
	USP43	-1.57122	0.00237253
	MYOCD	1.73438	0.00341722
	MYCBPAP	1.56618	0.0113824
	FBXO47	1.64695	0.047627
	CACNB1	1.69692	0.00597471
	NEUROD2	-39.7911	0.0471137
	PNMT	-16.4964	2.91481e-08
	ERBB2	-1.84094	4.29202e-11
	RAPGEFL1	1.65023	0.00639852
	KRT19	-11.5784	0.0233987
	KRT17	-10.9256	0.0316049
	CAVIN1	-1.52083	1.25601e-06
	gene:ENSBTAG00000001041	4.35225	0.00876166
	FMNL1	1.75742	5.85528e-07
	PITPNC1	-2.18274	0.0457158
	gene:ENSBTAG00000040323	-3.56207	0.00369917
	SECTM1A	-2.82181	0.00854905
	SECTM1	-4.50266	0.0264307
	gene:ENSBTAG00000050737	-5.70149	0.0374769
	C1QTNF1	-1.54749	7.11081e-07
	TIMP2	-1.58098	2.62664e-06
	DNAH17	1.57868	0.000792066
	SOCS3	-5.27321	3.03197e-05
	THA1	1.50759	0.00590244
	TRIM47	-6.15203	0.0475113
	KCNJ2	-5.56433	0.0452599
	STC2	2.55845	0.00584644
	ENC1	-1.6252	5.69054e-05
	CARTPT	-4.22225	5.35239e-06
	SERF1A	-1.5154	0.0228399
	SHISAL2B	-7.95037	0.000279564
	HCN1	2.04905	0.0256005
	SELENOP	-2.83554	1.88339e-11
	DAB2	-2.83464	0.000421159
	OSMR	-11.8919	5.22133e-06
	NPR3	-1.8693	0.00335555
	gene:ENSBTAG00000053606	35.2655	0.0444543
	OTULINL	-1.85487	1.36765e-08
	RGMA	-11.4651	0.000163784
	HAPLN3	-1.84209	0.000343884
	RHCG	2.18056	0.018925
	MEX3B	-1.58442	0.00554643
	ARNT2	-2.11322	0.0126901
	ABHD17C	-1.68514	0.000509349
	STARD5	-2.05698	0.0492847
	TARS3	1.76556	2.92684e-08
	C21H15orf39	1.56532	0.00456652
	EGLN3	1.51477	0.00030704
	gene:ENSBTAG00000000425	-5.07753	0.0147121
	CLEC14A	-11.7269	0.0208644
	gene:ENSBTAG00000051859	7.81365	0.0176557
	gene:ENSBTAG00000054660	4.40624	0.022774
	gene:ENSBTAG00000051726	-38.0083	0.0384452
	SERPINA5	-4.67712	4.30002e-09
	SLC25A29	-8.59942	6.45445e-05
	EXOC3L4	-1.65654	0.00145745
	gene:ENSBTAG00000049333	-1.7071	3.02974e-05
	TNFAIP2	-1.7506	2.82157e-07
	gene:ENSBTAG00000007187	1.5852	0.0001631
	ADSS1	1.51743	0.0151386
	CEP170B	1.5337	0.0010958
	JAG2	2.5781	1.3141e-09
	CRIP1	1.59805	0.0415088
	TRANK1	-1.8753	9.86539e-08
	DCLK3	-4.17001	1.46575e-07
	TTC21A	1.5376	0.00538016
	LMCD1	-14.571	0.0026364
	CHL1	-13.2215	0.0118131
	FLNB	-1.72234	2.57063e-06
	ARHGEF3	-3.13492	0.0144342
	WNT5A	-1.76478	0.00307065
	STAB1	1.67704	5.79514e-05
	CSPG5	1.59953	0.00677039
	PTH1R	4.7686	0.0378143
	TMIE	-2.48043	0.0249883
	TDGF1	-6.83975	0.0102462
	LTF	-1.90911	0.000697578
	PLXND1	1.98763	0.0237679
	MGLL	-2.76957	0.0349043
	KLF15	-2.39998	0.00214657
	ITPR3	-2.8625	0.00539887
	PACSIN1	1.80447	0.00283985
	DEF6	1.54486	0.00362813
	CDKN1A	-1.66764	0.00964631
	KIF6	1.89297	0.0165032
	GUCA1A	1.80967	4.09068e-06
	GUCA1B	2.19944	0.0291172
	VEGFA	1.84643	4.57359e-07
	RUNX2	-8.90557	4.23614e-05
	gene:ENSBTAG00000006864	-3.0476	0.00131404
	C4A	-2.38134	0.000101707
	CDSN	-13.2201	0.0115096
	JSP.1	1.64999	1.14701e-05
	H2BC6	6.55268	0.0294574
	SOX4	-4.73501	1.26565e-09
	CAP2	-1.78811	0.0164908
	RBM24	-22.1011	6.12676e-11
	RNF182	-8.22123	0.00544796
	NRN1	8.71618	0.000159631
	ENOSF1	1.56043	0.00174589
	ARHGAP28	-2.94636	0.00343656
	RNF165	2.61482	0.00995168
	MRO	-4.00351	7.39678e-18
	HBM	3.35814	2.32296e-07
	HBA	3.4566	4.90991e-09
	gene:ENSBTAG00000054844	3.05429	0.000509606
	gene:ENSBTAG00000052532	1.51772	1.34624e-05
	CACNA1H	-2.04524	0.000488235
	RAB26	1.84904	0.0116579
	CASKIN1	1.99215	0.0153834
	DNASE1L2	2.09002	0.00429637
	TNFRSF12A	-3.17374	0.00106206
	SRL	1.56088	4.40032e-06
	VASN	-1.63254	0.000701866
	ABAT	-2.6162	2.35845e-05
	LITAF	-1.75616	4.33207e-05
	MYH11	-3.98354	1.36833e-09
	YPEL3	-1.50008	0.00595125
	STX1B	1.58533	0.000576094
	ASL	-1.78081	0.0285119
	gene:ENSBTAG00000014417	-1.63956	0.0103331
	ELN	1.98591	0.0390049
	VGF	-5.48522	0.00155504
	SERPINE1	-1.5863	0.0179865
	ACHE	2.57177	4.51823e-07
	TFR2	1.64076	0.0005535
	PILRA	3.94996	0.0106999
	STAG3	1.84958	0.0355608
	FSCN1	-2.58726	1.85006e-06
	PDGFA	-1.86994	0.0444998
	UBE2D1	-1.56585	1.78587e-06
	ANKRD22	-10.265	0.0295707
	ACTA2	-2.06755	0.00674343
	FAS	-1.62741	0.00313889
	SLC16A12	-6.02751	1.62096e-08
	ANKRD1	-7.49527	0.000163329
	CYP26A1	-39.6609	0.0472031
	RBP4	-1.52106	0.000347379
	gene:ENSBTAG00000049120	-3.58116	0.0187038
	gene:ENSBTAG00000053861	2.86006	0.0179997
	gene:ENSBTAG00000050119	1.76668	0.0204123
	gene:ENSBTAG00000010522	1.60918	2.22526e-06
	PRAP1	2.69049	0.0110336
	DUSP5	-2.96808	0.024531
	PDCD4	-1.94466	0.000489492
	SHTN1	-1.53772	0.0447647
	KBTBD11	1.67324	0.00247109
	MYOM2	-7.30382	0.00396534
	ANGPT2	-1.69879	3.52111e-05
	XKR5	-1.52037	0.00508534
	gene:ENSBTAG00000050611	-2.11562	0.00335897
	GPM6A	-5.77303	0.00309955
	gene:ENSBTAG00000047749	-5.98015	0.0377946
	gene:ENSBTAG00000005639	40.9133	0.0430843
	STAR	-1.72482	0.0275356
	TCIM	-5.57381	0.000443617
	PLAT	-2.9147	0.000168243
	CSGALNACT1	-3.10092	0.0116451
	PSD3	-1.53944	0.0111175
	ZNF385D	-5.61448	0.0386392
	ACTA1	-1.62916	0.0403508
	FMN2	-2.41652	0.00239058
	C28H1orf198	-1.53372	0.000241359
	SIPA1L2	-2.99355	1.30271e-07
	FAM13C	-1.62507	0.0218854
	ANK3	-1.74448	6.73212e-07
	TMEM26	-50.1458	0.0280685
	ARID5B	-3.08241	9.94487e-10
	EGR2	-3.9743	0.00192707
	TACR2	1.86666	0.0244249
	MACROH2A2	-1.52343	0.0015816
	VSIR	-8.93015	1.44169e-07
	CHST3	-3.85221	0.0212622
	SPOCK2	-4.8501	6.70369e-10
	PLAC9	-1.74015	0.00513379
	DEPP1	-7.5573	5.63354e-06
	NOX4	-2.96819	0.0309605
	PRSS23	-2.19531	0.00327203
	gene:ENSBTAG00000045601	-49.2905	0.0350658
	CSRP3	-7.70715	0.000414928
	IGSF9B	-2.24001	0.0483157
	NTM	2.6785	0.00239263
	TMEM45B	9.83059	0.0292648
	AHNAK	-2.7411	8.05858e-11
	NRXN2	1.80924	1.1876e-07
	FOSL1	-3.15051	0.00158393
	gene:ENSBTAG00000019689	-2.7873	0.0285934
	LRFN4	-1.65323	0.0407619
	GAL	-58.7449	0.0195594
	CDKN1C	-27.6399	2.64653e-09
	KLHL4	-3.79582	0.0256694
	DOCK11	-1.65707	1.2495e-06
	gene:ENSBTAG00000053537	-2.50036	1.70872e-05
	ARHGAP36	-2.90285	0.00110436
	MCF2	2.93378	0.0111922
	SLITRK2	-1.55775	0.00215177
	GPR50	-8.65483	0.00100814
	PRRG3	1.7433	0.00162938
	SPRY3	-7.67202	0.00323572
	CLIC2	-7.47014	0.0261798
	SRPX2	-2.77882	0.00378776
	gene:ENSBTAG00000051378	-1.71192	0.020592
	gene:ENSBTAG00000050869	97.9342	0.0107991
	MID2	-2.9608	0.0211968
	COL4A6	-2.27088	0.0170353
	COL4A5	-2.23442	0.000168283
	SERTM2	-2.35861	8.32241e-05
	gene:ENSBTAG00000016688	103.255	0.00780584
	LPAR4	-4.56471	0.00993756
	ITGB1BP2	3.26284	0.0160479
	NLGN3	-1.98181	0.0349743
	SLC38A5	1.76128	0.036981
	PORCN	1.54176	0.000659329
	NUDT11	-2.12097	1.20522e-07
	WNK3	1.52951	0.00588636
	NDP	-4.13475	0.0035065
	MAOB	-2.02265	0.00948841
	gene:ENSBTAG00000040406	-73.3007	0.0188802
	SAT1	-2.46911	2.02832e-10
	PHEX	1.60493	0.00977242
	CDKL5	1.59263	0.0123772
	TMSB4X	-1.81627	1.52107e-07
	MID1	-1.51569	0.0251159
	GPR143	-8.18654	0.0459047
	XG	-9.96584	1.31171e-10
	CD99	-5.62026	3.00921e-05

## Sheet: 2,Propionic vs Vivo DEGs
	Fold change <±5 , P<0.01
	Name	Fold change	P-value
	KCNE1	-21.2628	0.00129859
	TIAM1	-46.5249	1.48755e-25
	gene:ENSBTAG00000048631	-21.7694	2.8837e-78
	GRIK1	52.1543	6.82049e-20
	BACH1	-6.60183	2.17316e-115
	ADAMTS5	-87.5529	0.00787786
	ADAMTS1	-8.52598	3.58922e-76
	CYYR1	-38.4204	2.25183e-36
	TMPRSS15	-5.02505	0.00229535
	SAMSN1	-56.1762	4.94309e-09
	LIPI	5.39099	0.00189328
	gene:ENSBTAG00000046755	-8.78028	5.10267e-08
	ROBO2	-7.46917	2.67597e-63
	VGLL3	-287.442	3.17546e-31
	EPHA3	11.0601	1.14963e-05
	COL8A1	-23.6162	7.64386e-08
	FILIP1L	-27.4956	2.62969e-50
	gene:ENSBTAG00000026836	-9.47844	0.00978799
	IMPG2	5.26737	1.93052e-11
	CBLB	-6.2092	1.82864e-160
	PHLDB2	-20.0096	9.95273e-96
	CD200	-419.934	2.42646e-12
	CCDC80	-27.7709	2.55105e-181
	BOC	5.61178	1.90568e-39
	gene:ENSBTAG00000013920	12.8391	0.000193626
	ARHGAP31	-8.7569	1.59574e-69
	GPR156	-13.5201	1.80059e-12
	STXBP5L	23.9725	3.58236e-28
	HCLS1	-95.465	2.25833e-07
	CD86	-168.603	0.00190935
	MYLK	-22.3452	1.85429e-93
	gene:ENSBTAG00000054441	-15.9431	0.00051582
	ITGB5	-10.2986	1.70084e-251
	MUC13	-56.5722	3.8754e-09
	HEG1	7.23726	9.87076e-110
	BDH1	-50.5732	1.4107e-30
	APOD	-962.297	7.15959e-26
	FAM43A	-5.54188	2.28167e-11
	CLDN1	-1396.3	3.84084e-51
	P3H2	-99.5453	0
	LPP	-5.18867	4.08508e-35
	BCL6	-5.27222	7.36594e-114
	RTP4	-49.273	1.69687e-05
	MASP1	-30.9822	3.4064e-08
	ETV5	-300.611	0.000530311
	gene:ENSBTAG00000040304	5.02561	0.00105088
	B3GNT5	-6.05805	7.16137e-61
	LAMP3	-15.7052	0.00571997
	GNB4	-8.07285	3.13395e-27
	CLDN11	-29.3405	2.74917e-19
	BCHE	-25.9031	1.51326e-91
	RARRES1	-74.584	1.26019e-27
	VEPH1	-31.7355	0.000217279
	PTX3	-272.98	1.00561e-93
	gene:ENSBTAG00000033740	-84.7696	0.00805019
	SUCNR1	-40.9822	9.18945e-38
	TM4SF1	-466.984	8.8473e-45
	AGTR1	-11.5557	1.04978e-05
	PLSCR4	-5.49996	9.1407e-109
	SLC9A9	-24.7663	1.33007e-24
	CHST2	-120.072	2.53849e-71
	PCOLCE2	-34.6062	2.484e-294
	SLC25A36	5.80631	1.02211e-66
	CLSTN2	5.68874	5.33762e-34
	gene:ENSBTAG00000046738	5.05828	0.00258348
	FOXL2	5.13975	2.49417e-91
	MRAS	-7.40408	9.13404e-177
	AMOTL2	-9.08599	1.64847e-126
	TF	-60.2842	8.82968e-40
	TMEM108	9.51422	2.33659e-41
	gene:ENSBTAG00000054913	-9.79711	0.00559906
	CPNE4	-63.4634	4.28496e-06
	gene:ENSBTAG00000053358	-48.4716	2.5846e-08
	CSTB_1	-245.21	1.22025e-96
	CSTB_2	-7.84549	2.29981e-113
	ICOSLG	12.7338	7.03341e-265
	ITGB2	-424.658	0.000217427
	COL18A1	-22.8701	1.33066e-159
	SH3BP5	-82.6371	1.00956e-52
	COLQ_1	8.28795	2.02555e-16
	GALNT15	-14.1381	2.03862e-05
	RFTN1	-16.1131	1.56245e-14
	gene:ENSBTAG00000051752	-7.84618	0.00458141
	DAZL	-16.3955	4.38245e-10
	gene:ENSBTAG00000049102	5.69556	7.19373e-17
	PROC	14.577	0.000404255
	MSTN	-14.1578	7.35174e-08
	SLC40A1	-7.29207	1.61845e-187
	COL5A2	-336.889	1.10684e-206
	COL3A1	-3355.57	1.70414e-154
	CALCRL	-94.9258	0.00633166
	gene:ENSBTAG00000051395	10.9906	0.00156552
	CCDC141	-13.8952	3.20899e-07
	HOXD4	5.20685	5.07786e-11
	CHN1	-7.87261	4.37338e-57
	WIPF1	-26.9297	5.32599e-35
	RAPGEF4	-22.9702	7.31296e-12
	PDK1	7.50117	1.13133e-186
	CYBRD1	-5.39042	6.8726e-28
	DHRS9	-105.117	0.00517806
	NOSTRIN	-8.12206	8.30299e-75
	CERS6	-5.85833	2.86154e-07
	SCN1A	6.58966	1.96126e-135
	GALNT3	-110.179	0.00459595
	SCN3A	-12.8571	2.75057e-13
	COBLL1	-29.9339	1.16335e-128
	DPP4	5.62441	3.8035e-14
	gene:ENSBTAG00000054546	10.4412	0.00112828
	PLA2R1	-83.051	7.76865e-07
	LY75	-10.6655	0.000103525
	DAPL1	-92.3772	0.00678151
	CYTIP	-496.26	0.000147274
	NR4A2	-6.02263	5.68068e-18
	RPRM	-11.6747	5.25947e-21
	TNFAIP6	-47.7223	4.5804e-08
	NMI	-7.66315	1.41796e-53
	RND3	-265.209	4.35128e-220
	LRP1B	29.2658	4.79202e-38
	CXCR4	-7.3442	1.87927e-37
	MGAT5	-9.91515	9.82611e-87
	NCKAP5	-5.32447	2.07138e-17
	ACTR3	-5.52303	1.83769e-104
	DPP10	104.639	0.00605376
	TFCP2L1	-13.5347	9.40511e-07
	STAT4	-6.8136	6.56455e-13
	DNAH7	-5.44993	2.36568e-08
	RFTN2	-6.30405	3.82138e-29
	PLCL1	-204.83	1.29267e-15
	AOX2	-118.859	0.00448608
	CASP8	-32.2484	2.433e-73
	NRP2	-16.863	2.21574e-18
	ADAM23	5.60913	4.5659e-92
	MAP2	-14.2809	4.81947e-117
	ERBB4	-5.70416	4.71251e-08
	FN1	-164.934	0
	IGFBP5	-1357.03	0
	SLC11A1	-12.7751	3.02731e-07
	CYP27A1	-6.81168	5.34172e-56
	PRKAG3	-11.9485	5.41968e-32
	IHH	11.8515	6.39646e-207
	PTPRN	-46.6816	1.78858e-185
	DES	-36.9426	3.1347e-39
	EPHA4	-48.7935	5.12379e-60
	gene:ENSBTAG00000000301	20.6837	0.00173455
	KCNE4	-208.82	9.17996e-92
	SCG2	-68.1287	3.21287e-238
	gene:ENSBTAG00000027962	-677.117	6.97229e-05
	FAM124B	-82.2425	0.0084154
	DOCK10	-9.80996	8.95432e-13
	SLC19A3	13.1168	1.12237e-05
	PID1	-22.1493	3.46095e-08
	DNER	56.1559	9.37583e-72
	CD24	-676.626	2.0527e-32
	C2H2orf72	18.4199	0.00272331
	ECEL1	-268.076	0.000680771
	PRSS56	-21.2583	0.00136833
	TMEM54	-16.6234	2.37089e-41
	FNDC5	-17.9781	2.4702e-14
	SYNC	-5.93095	2.95346e-48
	ZBTB8A	-24.7541	1.62911e-19
	TINAGL1	-21.1788	3.80859e-11
	SERINC2	6.99494	1.41945e-149
	NKAIN1	-28.3579	1.04532e-63
	LAPTM5	-2657.99	1.21726e-06
	MATN1	6.07368	0.000353116
	PTPRU	-8.46321	0.000656518
	gene:ENSBTAG00000048228	6.96126	4.32421e-91
	PTAFR	-23.3577	0.000838057
	FGR	-12.4595	1.37485e-06
	TENT5B	-66.7575	2.67552e-06
	TRIM63	-17.828	0.00307212
	SLC30A2	-8.44768	4.27206e-36
	PAQR7	-82.7263	1.34261e-52
	IL22RA1	-99.4052	1.92867e-15
	MYOM3	-5.58618	2.29724e-10
	ID3	-5.90011	1.30189e-90
	C1QB	-93.9708	2.03813e-11
	C1QC	-343.917	0.000364666
	C1QA	-629.904	7.99672e-05
	ALDH4A1	-6.93567	9.97916e-39
	PADI1	80.9262	1.0734e-27
	CROCC	5.86886	2.68893e-95
	HSPB7	-1122.1	2.31338e-16
	RCSD1	-108.406	6.22527e-43
	ILDR2	-13.9174	6.34767e-21
	RGS4	7.22971	1.84743e-14
	DDR2	-6.31841	4.79796e-13
	gene:ENSBTAG00000001608	-134.629	2.25726e-08
	OLFML2B	-8.76416	6.44298e-52
	FCGR2B	-9.89299	0.00348111
	FCGR3A	-148.295	0.00256204
	PCP4L1	-11.421	4.47336e-15
	ARHGAP30	-48.4184	2.43323e-05
	LY9	-110.168	0.00469674
	gene:ENSBTAG00000010458	-122.881	0.0039586
	CD48	-162.342	0.00217425
	CD84	-100.039	0.00566524
	TAGLN2	-16.8186	0
	gene:ENSBTAG00000011511	-193.077	0.00144064
	SPTA1	13.069	3.75955e-14
	CD1E	-114.945	0.00440916
	CD1D	6.36235	8.08595e-32
	CD5L	-335.647	0.000394935
	LMNA	-8.77144	6.32193e-225
	ARHGEF2	-7.81822	6.04912e-144
	EFNA4	-5.15778	1.38046e-15
	S100A4	-89.3861	1.19898e-18
	S100A8	-129.071	0.00354564
	S100A12	-494.708	0.000150908
	S100A9	-150.641	0.00252679
	gene:ENSBTAG00000039357	5.62425	0.00786069
	S100A11	-11.6153	2.14045e-207
	SELENBP1	-5.2764	4.92021e-09
	CTSK	-8.05818	2.99983e-233
	CTSS	-28.8829	3.38352e-58
	ECM1	-12.5403	1.15619e-21
	CIART	13.4899	6.78512e-127
	FCGR1A	-35.6958	5.13301e-09
	HJV	-14.29	0.00726448
	ANKRD34A	6.21461	8.24982e-13
	ITGA10	5.35627	4.78605e-16
	GJA5	-41.3907	1.07278e-18
	HSD3B1	-6.02672	1.57429e-158
	SPAG17	-15.4224	0.000495609
	NGF	-9.67286	3.25346e-05
	SYCP1	7.5939	5.41019e-12
	gene:ENSBTAG00000032057	-143.47	2.33021e-13
	SYT6	-178.822	0.00171122
	OLFML3	-15.3468	3.78424e-15
	PTPN22	-6.65988	0.000711079
	PPM1J	5.48328	1.55035e-17
	WNT2B	14.549	2.25549e-198
	C3H1orf162	-9.75937	0.00131478
	OVGP1	6.8514	2.97873e-08
	CD53	-458.892	0.000189469
	KCNC4	26.8155	1.10771e-181
	SLC6A17	-30.7478	7.70283e-11
	VAV3	-8.93955	7.40716e-06
	AMY2B	5.49145	2.39135e-16
	VCAM1	-650.075	4.23231e-41
	gene:ENSBTAG00000037539	-507.062	0.00014146
	GPR88	-11.1124	0.00238545
	FRRS1	-5.05433	1.18161e-28
	PLPPR4	-34.82	3.09057e-13
	ABCA4	-263.158	0.000715771
	GFI1	-34.5567	0.000131019
	gene:ENSBTAG00000001143	-16.0572	6.43367e-26
	gene:ENSBTAG00000038233	-6.9679	0.00642999
	gene:ENSBTAG00000017670	-9.11912	6.61544e-12
	gene:ENSBTAG00000021501	-121.514	0.00402725
	CLCA3	-733.554	2.31909e-106
	CLCA1	-23.2865	1.87218e-05
	CLCA2	-456.045	0.000183173
	ODF2L	-12.4281	6.31369e-251
	CCN1	-52.5866	0
	LPAR3	-86.6787	2.0818e-53
	IFI44	-125.423	0.00367749
	IFI44L	-21.4888	8.89431e-07
	PTGFR	-25.6949	1.7227e-78
	NEXN	-199.652	3.18012e-84
	AK5	-158.471	5.96809e-14
	ST6GALNAC5	7.58134	1.32211e-13
	gene:ENSBTAG00000053587	11.8946	0.0022675
	CTH	-8.51314	2.35451e-14
	LRRC7	-376.873	0.000290148
	WLS	-5.11499	6.27415e-86
	GADD45A	-33.2198	0
	PDE4B	-162.134	1.28752e-19
	LEPR	-12.2136	3.87232e-05
	JUN	-9.79551	1.05776e-276
	TMEM61	-71.5823	3.58792e-10
	SHISAL2A	14.7756	3.51821e-06
	TTC39A	-6.36502	1.11098e-05
	TRABD2B	-127.968	0.00348424
	CYP4A11	-465.784	0.000172035
	CCDC17	9.21238	1.79331e-22
	BTBD19	-8.61309	3.98822e-16
	C3H1orf210	-89.6075	0.0072409
	TMEM269	-5.90941	0.000149049
	gene:ENSBTAG00000052771	7.01177	0.000921252
	EDN2	-155.919	0.00227951
	MYCL	-10.3503	5.60115e-18
	HPCAL4	-38.5859	3.42004e-14
	HEYL	-24.3352	1.12107e-49
	RHBDL2	-79.2167	8.62512e-14
	FHL3	-42.887	1.77328e-154
	EPHA10	48.4091	6.91051e-05
	TMEM35B	-8.36728	1.113e-15
	GJA4	-99.6268	2.45172e-107
	GJB3	-928.966	2.8641e-05
	NGEF	-184.649	0.00159523
	INPP5D	-72.8485	2.1831e-06
	COL6A3	-200.648	3.47492e-15
	RAB17	-427.743	2.08853e-12
	LRRFIP1	-6.87518	9.10506e-120
	IL3RA	6.04281	9.76032e-09
	GPC1	-5.28694	2.22645e-38
	BOK	-22.519	1.56934e-21
	PDCD1	-5.8174	0.00643908
	VSTM2A	11.9794	1.24642e-10
	COBL	-12.2127	0.00182098
	GRB10	-151.515	3.43617e-19
	DDC	-615.233	8.49602e-05
	UPP1	9.15941	2.15639e-08
	TMBIM7	-5.44748	0.00913135
	TFPI2	-34.5659	0.000127168
	COL1A2	-6375.28	1.58629e-283
	PON1	-24.9777	0.000880763
	DYNC1I1	-7.02344	0.000293381
	THSD7A	-101.918	1.67276e-15
	ETV1	-29.0594	1.03966e-39
	AGMO	-24.6066	3.62489e-37
	MEOX2	-689.175	6.24642e-05
	HDAC9	-33.0511	5.25728e-21
	TMEM196	-19.1344	0.0034714
	GPNMB	-2967.87	8.62887e-07
	gene:ENSBTAG00000015666	-10.9269	5.45669e-13
	gene:ENSBTAG00000005997	-6.52819	1.93585e-78
	ABCB4	-6.15483	0.000197699
	SEMA3D	-21.1084	1.99689e-11
	SEMA3A	-27.811	1.16016e-80
	PCLO	12.1493	8.02954e-98
	FGL2	-356.714	0.000331879
	LRRC17	-7.32034	1.17122e-85
	RELN	-135.412	6.54001e-287
	CCDC71L	-8.53591	5.48381e-16
	LAMB1	-50.9891	1.86014e-67
	NRCAM	-6.75061	6.65031e-09
	MET	-11.8142	2.22939e-43
	CAV1	-16.5656	9.57945e-38
	EEPD1	7.70284	4.0462e-129
	BMPER	-19.5472	6.11585e-60
	AQP1	-38.7457	0.000108984
	PRR15	5.45783	3.15669e-100
	CPVL	7.17262	1.67476e-14
	CREB5	-27.5477	1.41608e-39
	HOXA7	-24.7368	1.58423e-05
	HOXA3	-407.524	0.000238178
	HOXA2	-141.8	0.00302948
	NFE2L3	-9.08295	9.0274e-168
	C4H7orf31	29.6531	0.000350083
	OSBPL3	-10.7609	1.96878e-08
	STK31	-16.6913	8.6249e-13
	STEAP1	-41.2129	4.98126e-116
	IGFBP3	-24.9192	1.8487e-67
	ADCY1	33.6274	4.40887e-225
	RAMP3	-206.649	0.00121706
	MYO1G	-10.6818	0.000372608
	STK17A	-19.4928	1.78545e-80
	gene:ENSBTAG00000000144	-13.6018	0.0097453
	LMOD2	7.56901	2.12828e-08
	SPAM1	11.2	0.000683888
	LRRC4	-8.10933	0.0024119
	FLNC	-239.792	6.67491e-54
	IRF5	-6.03468	2.20445e-10
	PODXL	-8.63148	1.89295e-21
	gene:ENSBTAG00000049946	5.03782	2.66655e-14
	CALD1	-235.517	8.35103e-296
	PTN	-10.8012	2.63668e-280
	CLEC2L	23.7049	0.000284632
	TBXAS1	-39.2275	8.66201e-05
	PARP12	-5.31693	2.71233e-19
	RAB19	-20.21	7.28947e-17
	PRSS2	-562.404	0.000106667
	EPHB6	5.77696	2.20107e-12
	TMEM139	9.32545	0.0001813
	FAM131B	-21.7838	2.54597e-13
	EPHA1	-8.12621	1.45717e-12
	ARHGEF5	-5.52513	1.30319e-06
	gene:ENSBTAG00000049318	13.1161	1.88299e-05
	GIMAP4	-34.8339	0.000142443
	gene:ENSBTAG00000050052	6.59037	1.39145e-13
	TMEM176B	-7.74811	3.38508e-111
	TMEM176A	-13.1306	2.60723e-254
	AOC1	-82.237	0.00849146
	NOS3	6.91637	1.04027e-40
	ATG9B	13.018	4.62592e-19
	WDR86	-9.08048	0.00530842
	PRKAG2	-5.73409	3.5537e-132
	VIPR2	-33.9118	8.33562e-34
	LGR5	-8.84163	2.31675e-05
	TPH2	18.0985	7.44137e-08
	gene:ENSBTAG00000054123	9.71337	0.000116977
	GLIPR1	-64.6848	1.83095e-21
	PHLDA1	-8.71924	1.61462e-49
	NAV3	-26.6521	1.33948e-11
	SYT1	-6.67939	3.872e-66
	MYF6	5.81059	1.52115e-13
	TMTC2	-5.78149	1.11399e-57
	SLC6A15	5.28219	2.62607e-47
	TSPAN19	7.06922	3.31017e-07
	NTS	-1208.73	1.31141e-05
	KITLG	-24.5821	4.38404e-251
	DUSP6	-66.1086	7.82146e-112
	LUM	-27.3143	1.33344e-148
	DCN	-133.134	4.32043e-287
	SOCS2	11.8775	6.66771e-13
	TMCC3	-73.4561	2.51247e-93
	USP44	11.8269	1.19422e-05
	PDE1B	-51.4103	1.79884e-83
	NCKAP1L	-123.723	4.31581e-08
	ITGA5	-195.48	6.95718e-162
	ITGB7	-136.228	0.0032653
	IGFBP6	-30.4537	1.4505e-84
	KRT18	-67.9208	7.56341e-82
	KRT8	-97.131	5.85062e-251
	KRT73	22.7231	5.449e-63
	KRT80	-79.719	0.0095593
	NR4A1	-9.8519	1.09713e-126
	GALNT6	-32.3099	0.000242627
	BIN2	-195.192	0.00141947
	FMNL3	-22.7548	9.17575e-138
	WNT10B	-21.5093	0.00172894
	CCDC184	12.6821	3.76857e-21
	AMIGO2	-13.3708	5.38823e-203
	SLC38A4	-18.3969	6.57428e-06
	ANO6	-16.3505	2.7905e-159
	gene:ENSBTAG00000026249	-216.905	0.00108279
	NELL2	-19.7432	1.63172e-106
	ADAMTS20	-14.842	1.13794e-08
	PRICKLE1	-29.7147	5.61349e-145
	PTPRR	-12.388	1.04918e-32
	KCNMB4	-8.76551	2.34575e-96
	gene:ENSBTAG00000049929	8.50913	4.98248e-05
	gene:ENSBTAG00000020564	9.32582	0.000227571
	LYZ1_2	-8.46333	0.000666035
	LYZ	-10.828	3.14862e-11
	CPM	-5.67154	9.12185e-33
	IRAK3	-5.3575	0.00316183
	WIF1	-33.3212	1.72842e-06
	LRIG3	-8.31375	9.14554e-56
	GLI1	-7.77019	1.05347e-05
	STAC3	15.3935	0.000826428
	NDUFA4L2	42.7614	0
	NXPH4	44.8821	3.36159e-48
	TAC3	-7.54694	9.59384e-67
	GLS2	5.17391	0.000180651
	MMP19	-144.819	1.07536e-33
	GDF11	-5.96446	4.4173e-10
	ITGA7	-26.1472	9.5516e-71
	NTN4	-9.60411	3.57272e-226
	ELK3	-12.9663	2.53394e-50
	SYCP3	10.5666	2.37202e-06
	DRAM1	-56.3335	8.69699e-06
	TTC41	10.8469	0.00055625
	NUAK1	-19.1639	4.54996e-126
	BTBD11	-5.01959	2.7372e-42
	TIMP3	-8.55121	5.85864e-105
	RASD2	9.22114	6.13476e-08
	MYH9	-8.78742	9.81833e-159
	CSF2RB	-154.13	0.00243292
	IL2RB	-371.717	1.78799e-167
	C1QTNF6	-11.8674	4.6838e-115
	SSTR3	-9.48651	0.00421879
	RAC2	-75.6717	1.4228e-06
	CYTH4	-87.9202	0.00803134
	MFNG	-53.83	1.32648e-05
	CARD10	-313.923	6.56119e-39
	USP18	-15.5885	1.65803e-41
	PPFIBP1	-5.84501	6.67841e-148
	ARNTL2	-8.40468	2.68213e-09
	BHLHE41	5.51347	2.45581e-55
	BCAT1	-13.1097	3.65698e-25
	EPS8	-55.4707	5.16987e-15
	RERG	-6.77842	2.01626e-55
	ARHGDIB	-680.147	6.57514e-05
	ERP27	-5.13895	2.1311e-06
	MGP	-233.405	0.000978889
	PLBD1	-70.0562	3.0653e-06
	EMP1	-200.459	1.19474e-09
	HEBP1	5.1324	3.89604e-127
	GPRC5A	-8.86551	0.000209984
	OLR1	-349.897	4.23129e-177
	CLEC7A	-183.573	0.00162952
	CLEC1A	-125.349	0.00374329
	CLEC1B	-96.4863	2.75999e-07
	CLEC12B	-47.0018	9.57475e-18
	CLEC12A	-125.424	0.00363421
	gene:ENSBTAG00000054870	-163.566	5.8757e-09
	gene:ENSBTAG00000055140	-281.48	0.000613514
	CLECL1	-79.8852	0.00997909
	gene:ENSBTAG00000046324	-201.628	0.00136102
	gene:ENSBTAG00000049220	-266.419	0.000696497
	A2M	-167.456	9.51396e-88
	MFAP5	-7.58195	0.00159063
	SLC2A3	5.38583	1.1237e-71
	C3AR1	-752.619	4.97204e-05
	CLEC4A	-107.618	0.0049674
	CLEC6A	-86.8061	0.00807939
	CD163	-1228.92	1.2566e-05
	gene:ENSBTAG00000048875	-595.32	9.14633e-05
	CLSTN3	6.44723	3.01472e-81
	C1RL	-62.7311	1.15629e-12
	C1R	-96.1939	2.34148e-07
	C1S	-37.9302	4.61041e-71
	GNB3	17.5465	6.96618e-14
	GPR162	43.7593	2.99624e-25
	TNFRSF1A	-5.05202	2.20412e-110
	CD9	-7.11831	1.62913e-166
	VWF	-8.67294	2.06909e-14
	FGF23	25.0699	4.82343e-05
	CCND2	5.40588	4.8348e-121
	TEAD4	-572.554	0.000101591
	WNT5B	-89.3955	5.93942e-75
	CDC42EP1	-16.5572	2.00944e-64
	LGALS1	-8.45861	4.1743e-277
	gene:ENSBTAG00000048772	25.9611	1.25331e-34
	BAIAP2L2	35.109	7.2839e-07
	PDGFB	-69.172	4.40902e-30
	CACNA1I	19.2667	1.54469e-07
	CSDC2	-11.0518	3.15323e-13
	TSPO	-21.5796	3.98234e-294
	gene:ENSBTAG00000045746	-1124.62	1.64786e-05
	gene:ENSBTAG00000003367	-209.104	0.00119146
	ARHGAP8	7.74457	2.82871e-06
	WNT7B	-40.8611	5.46938e-05
	CELSR1	-22.4819	2.36337e-05
	CERK	-15.6317	5.1224e-80
	gene:ENSBTAG00000051406	6.56543	2.35351e-06
	ODF3B	51.0819	2.87558e-05
	CPT1B	-7.82443	1.41759e-27
	MARCHF1	-145.774	0.00267144
	NDNF	-16.6448	5.53489e-183
	PDE5A	-70.3872	2.10132e-187
	SYNPO2	-5.20692	2.72807e-32
	ARSJ	-9.05099	3.22559e-62
	CFI	-96.8536	2.05869e-07
	LEF1	-9.42202	4.22222e-21
	SLC39A8	-23.9385	1.38501e-307
	DAPP1	-129.979	1.43626e-41
	BMPR1B	-13.6882	3.52916e-222
	PDLIM5	-14.0165	1.78766e-115
	MMRN1	-124.633	0.00381912
	SNCA	-13.6611	2.2021e-12
	GPRIN3	-71.6474	1.83382e-06
	HERC6	-30.7418	1.13405e-67
	PPM1K	-5.02079	3.19564e-105
	SPP1	-10658.4	1.52623e-27
	MEPE	-504.151	0.000144086
	FAM184B	-15.9892	1.09725e-22
	SOD3	-5.19097	1.81506e-18
	LGI2	5.07932	1.06702e-17
	PCDH7	-20.1521	4.45573e-289
	NSUN7	5.84984	8.2978e-65
	LIMCH1	-13.1707	2.72499e-47
	gene:ENSBTAG00000051279	20.8744	8.47029e-05
	gene:ENSBTAG00000054299	5.70693	0.000310744
	PDGFRA	-7.54789	6.83883e-31
	KDR	-30.2429	7.74348e-18
	ARL9	8.70318	1.02771e-19
	IGFBP7	-5.37295	6.03974e-78
	ADGRL3	-6.62321	2.25083e-07
	gene:ENSBTAG00000027534	-7.94172	7.90009e-05
	CXCL3	9.49689	5.92042e-09
	BTC	5.4105	1.36773e-52
	CDKL2	-5.38188	0.00475517
	PPEF2	-5.06139	0.000361923
	CXCL9	-140.826	0.00292487
	CXCL10	-208.469	0.00134986
	ANXA3	-36.7996	5.13945e-125
	TMEM150C	-900.654	3.20623e-05
	PLAC8B	-176.263	0.00173093
	HPSE	7.2427	1.57485e-93
	CDS1	-6.52566	3.25678e-08
	ARHGAP24	-40.5544	1.90839e-07
	SPARCL1	-10.6852	4.32435e-41
	PPP2R2C	44.8659	3.61664e-05
	gene:ENSBTAG00000054994	8.36585	8.85768e-10
	JAKMIP1	6.42656	2.16899e-85
	CRMP1	-10.7078	1.57238e-134
	HS3ST1	24.9985	1.99426e-07
	NKX3-2	-37.3667	8.58898e-05
	AFAP1	-51.5622	1.2316e-220
	HTRA3	-160.85	6.65866e-174
	MSANTD1	7.90506	0.000728419
	gene:ENSBTAG00000053874	5.54756	5.04252e-06
	SPON2	-52.3775	4.02746e-113
	GFPT2	-63.9296	2.22434e-305
	LTC4S	-20.5619	1.43233e-75
	ADAMTS2	-123.223	4.50262e-08
	HOMER3	-28.7676	3.1929e-78
	ISYNA1	-5.16349	4.61118e-52
	LRRC25	-163.899	0.00209226
	gene:ENSBTAG00000054700	5.68517	8.66089e-07
	RAB3A	12.7581	2.65073e-41
	IFI30	-1893.69	3.44489e-06
	JAK3	7.97819	7.02893e-97
	UNC13A	35.7094	3.45326e-18
	gene:ENSBTAG00000045588	-10.7855	4.97128e-18
	gene:ENSBTAG00000008021	-11.7508	1.53622e-11
	PLVAP	-47.1655	2.15428e-05
	CALR3	12.7364	1.98187e-13
	KLF2	-182.527	0.00165715
	CYP4F2_1	-9.64342	3.9409e-07
	PODNL1	9.54677	2.05441e-19
	ZSWIM4	-19.9768	7.63139e-189
	IER2	-5.17139	1.56791e-110
	MAST1	14.3408	1.20798e-16
	JUNB	-13.0617	4.05353e-148
	BEST2	104.626	0.00627643
	COL5A3	-138.571	2.86477e-85
	ANGPTL6	-6.32368	6.96324e-09
	S1PR2	-1082.82	1.81729e-05
	ICAM1	-25.8279	6.11384e-11
	PDE4A	-30.704	4.96684e-10
	CCDC159	20.0641	0.00222286
	EPOR	-16.3907	0.000213881
	ELAVL3	13.1941	5.47549e-17
	CNN1	-76.8613	4.24601e-88
	ACP5	-79.1005	7.436e-44
	TEX45	16.2264	9.18694e-20
	FCER2	-139.618	0.00302319
	CD209	-18.4169	0.000109861
	FBN3	17.663	0.00343331
	ANGPTL4	-11.1322	5.82527e-72
	VAV1	-127.764	0.00370566
	NRTN	-6.44779	0.00791932
	CATSPERD	9.685	2.07934e-101
	SEMA6B	-23.39	8.66802e-12
	TBXA2R	-9.03583	5.45059e-06
	DIRAS1	11.3432	0.00108121
	gene:ENSBTAG00000031205	7.17781	0.00492669
	FBN2	7.23884	7.59837e-24
	MEGF10	-94.0873	2.62632e-07
	MARCHF3	-43.7831	1.1958e-70
	LOX	-97.4825	0.00596372
	PRR16	-7.93573	0.000438791
	SEMA6A	10.5273	4.16777e-97
	GPRIN1	-24.0553	0.000754365
	PRR7	5.56672	0.000132266
	DBN1	-5.41068	5.1859e-137
	gene:ENSBTAG00000039886	7.68129	1.60624e-19
	PLPP2	-15.4874	8.72471e-15
	PLPPR3	-6.85953	2.20681e-13
	CFD	-58.1911	3.13889e-09
	GRIN3B	16.5348	2.63848e-08
	CNN2	-6.52316	1.3168e-36
	MEX3D	-5.24294	2.23634e-77
	ATP8B3	8.89957	0.00621182
	SHROOM1	7.35106	1.83262e-74
	PITX1	-9.5677	0.000144503
	CXCL14	-199.286	0.00135708
	TGFBI	-7.01221	6.28622e-88
	KLHL3	-5.00129	0.00112926
	EGR1	-13.9519	3.07977e-47
	STING1	-248.289	0.000841246
	IGIP	8.89356	5.13549e-07
	HBEGF	-53.4865	2.12344e-73
	CD14	-211.41	7.72468e-16
	PCDHAC2	-5.95672	2.26342e-15
	ARAP3	-404.795	0.000242064
	PCDH1	-11.0431	3.1245e-07
	SPRY4	-532.11	0.000123134
	KCTD16	19.1754	0.00223547
	SH3RF2	6.75535	3.46163e-49
	PPP2R2B	-5.05173	3.11967e-10
	DPYSL3	-202	1.00445e-229
	SPINK5	-17.7615	0.00286374
	SH3TC2	-93.5142	1.95477e-11
	ABLIM3	-86.6394	0.00824946
	CSF1R	-743.572	5.2205e-05
	PDGFRB	-515.311	1.00432e-54
	CAMK2A	-123.838	0.00413096
	ARSI	-26.2473	5.12973e-13
	CD74	-64.4255	1.67191e-98
	MYOZ3	10.2523	0.000729185
	SPARC	-13.4873	3.44116e-165
	TIMD4	-288.644	0.000575727
	ADAM19	-20.4003	3.3759e-90
	EBF1	-149.549	0.00276623
	ADRA1B	-772.991	4.63017e-05
	C1QTNF2	-7.75271	3.05789e-08
	WWC1	-18.2838	4.12085e-14
	ANKRD34B	-57.7633	3.99445e-15
	RASGRF2	-40.8557	5.45777e-05
	ATP6AP1L	-163.214	9.21217e-190
	ADGRV1	7.17166	1.04692e-59
	SPATA9	-8.92458	2.09372e-06
	RHOBTB3	-9.09957	2.89224e-122
	GLRX	-19.6596	2.97974e-92
	ELL2	-7.84293	3.85625e-184
	PCSK1	-5533.69	4.9516e-40
	CAST	-18.666	0
	LIX1	-68.4741	2.40354e-16
	gene:ENSBTAG00000053235	22.2008	0.00124199
	HAND2	-41.3376	3.65375e-10
	HPGD	-150.807	0.00248737
	SCARA5	-78.6854	9.74806e-07
	ELAVL2	-9.61365	8.42924e-18
	CDKN2B	-278.396	0.000636108
	CDKN2A	-34.6278	0.000146844
	IFNT3	12.6346	0.00024775
	IFNT2	6.46089	2.22278e-07
	IFN-tau-c1	5.46195	0.00999568
	PLIN2	-28.1923	3.81842e-307
	ADAMTSL1	-127.935	0.00355929
	NFIB	6.7943	0.00017436
	LURAP1L	-19.5684	8.25402e-23
	IL33	20.9357	1.62336e-161
	CD274	-13.092	1.31468e-10
	INSL6	-11.3059	2.89964e-07
	SLC1A1	10.1043	7.56066e-35
	gene:ENSBTAG00000052736	-7.76179	1.21672e-06
	gene:ENSBTAG00000014467	-117.827	0.00411798
	DOCK8	-33.4395	7.92512e-07
	FAM189A2	6.75659	1.7484e-111
	MAMDC2	-477.982	7.39933e-13
	KLF9	-9.74846	1.79749e-59
	CEMIP2	-5.93217	8.75178e-103
	ALDH1A1	-725.844	5.51296e-05
	ANXA1	-76.077	0
	RORB	-9.2529	0.00118086
	CD72	16.7006	1.9624e-104
	SIT1	8.19799	3.01428e-26
	CCDC107	7.18761	4.89032e-119
	CA9	28.5593	2.18576e-72
	TMEM8B	5.91773	2.51602e-31
	GLIPR2	-13.84	2.74242e-217
	ALDH1B1	8.60266	0.00256694
	TRIM14	6.15488	2.53646e-12
	CORO2A	-12.8033	1.37006e-06
	GABBR2	-5.89798	1.96723e-23
	COL15A1	-23.9961	1.4986e-36
	NR4A3	-6.37329	0.00951413
	SLC18A1	16.3905	0.00913019
	GFRA2	-14.3791	7.00419e-19
	PHYHIP	30.3527	3.32208e-81
	PIWIL2	10.5607	8.78027e-10
	EGR3	-12.7189	3.41917e-39
	LOXL2	-18.4323	5.5267e-94
	STC1	-9.2278	6.96298e-147
	NEFM	-25.0012	7.20005e-14
	PNMA2	-8.86206	2.78942e-11
	ADRA1A	-16.103	3.38376e-05
	PTK2B	-11.9342	1.22436e-08
	NTRK2	-89.1763	4.03523e-07
	GAS1	-29.7016	1.10587e-106
	AOPEP	-5.68822	2.69806e-164
	SLC35D2	-29.0282	1.95976e-50
	OGN	-110.29	0.0048982
	ECM2	-47.2012	5.06325e-32
	BARX1	45.1578	9.37347e-33
	PLPPR1	5.07831	2.11143e-89
	ABCA1	-42.7414	1.3288e-52
	KLF4	-125.553	3.6842e-08
	EPB41L4B	-7.08383	1.04726e-15
	SVEP1	-260.136	0.000729887
	MUSK	-5779.91	9.51555e-08
	LPAR1	-45.5834	5.57793e-146
	ALAD	6.00098	1.47318e-162
	C8H9orf43	8.3271	1.01002e-46
	COL27A1	-15.9821	2.76021e-81
	ORM1	-440.471	0.000195896
	TNC	-158.503	1.48074e-24
	PAPPA	-18.3549	1.33182e-34
	ASTN2	10.1115	1.80976e-76
	BRINP1	27.9726	1.38742e-103
	MEGF9	-13.6848	1.37637e-39
	B3GALT9	5.29962	2.11301e-05
	GSN	-7.44456	2.09725e-27
	PXDN	-78.9909	6.38088e-144
	RIMS1	-7.06801	0.00823981
	SLC17A5	-46.6728	0
	CD109	-43.3012	0
	gene:ENSBTAG00000053911	-864.915	3.43897e-05
	COL12A1	-4443.76	1.19836e-96
	FILIP1	-7.89908	3.96286e-53
	MEI4	-24.491	1.02109e-10
	TENT5A	-56.3146	6.69704e-113
	SNAP91	5.32205	4.56403e-49
	RSPO3	-127.784	2.52007e-46
	CLVS2	166.641	0.0024301
	SMPDL3A	-6.57366	1.20499e-18
	FABP7	-15.9807	7.6647e-10
	PKIB	-63.7959	8.97864e-143
	SLC35F1	-5.51526	0.000449407
	HS3ST5	-9.13378	6.85211e-62
	LAMA4	-206.661	0.00121268
	MICAL1	-34.0486	1.55355e-240
	CRYBG1	-25.8177	3.12265e-80
	PRDM1	-6.19046	1.1057e-35
	GRIK2	7.84316	3.02066e-55
	KLHL32	-8.1404	3.8345e-23
	FUT9	59.9199	7.50614e-06
	TBX18	-16.835	8.16991e-09
	CCN2	-258.799	0
	TAAR1	-113.123	0.004541
	VNN1	-87.8973	0
	VNN2	9.85193	7.78147e-50
	TCF21	8.56952	1.95568e-29
	SLC2A12	13.2927	2.49449e-15
	SGK1	-1232.63	1.76822e-224
	ALDH8A1	-25.6701	0.000604165
	MYB	-33.3359	2.66928e-18
	IL20RA	5.06949	9.0489e-44
	PERP	-17.1123	4.15495e-152
	CITED2	-23.239	3.52997e-239
	ADGRG6	-5.47164	2.80661e-14
	PHACTR2	-13.5262	5.18419e-12
	gene:ENSBTAG00000052123	300.077	0.00102268
	SYNE1	-7.55258	9.26233e-80
	gene:ENSBTAG00000052949	-5.41707	1.04767e-38
	gene:ENSBTAG00000054309	-7.82054	1.62606e-31
	gene:ENSBTAG00000052173	-6.17004	1.26283e-57
	gene:ENSBTAG00000054597	-7.5329	2.82788e-21
	CNKSR3	-7.3569	4.47712e-187
	TIAM2	-731.644	1.40966e-14
	SYTL3	-5.88398	2.82331e-05
	FNDC1	-15.6601	0.00445291
	THBS2	-70.7136	5.18857e-281
	DLL1	-444.873	0.000194478
	LVRN	-19.8551	5.66199e-22
	GCNT4	-107.894	0.00502538
	F2RL2	-30.5297	1.86262e-21
	ZBED3	-5.17442	2.9888e-05
	CMYA5	-12.6595	0.000127361
	GPR137C	-6.80907	0.000776838
	SMAD6	-51.4013	2.46485e-19
	ITGA11	-247.631	9.60307e-17
	CORO2B	-117.787	0.00411422
	GRAMD2A	-49.4009	1.81547e-05
	LTB4R	8.38064	0.000619868
	TSSK4	5.28952	0.000274958
	CARMIL3	11.5225	1.20833e-14
	MYH6	-7.87113	0.000985804
	SLC7A8	-8.27674	2.33803e-13
	AJUBA	-7.01135	1.201e-42
	REM2	22.8067	3.17288e-13
	gene:ENSBTAG00000000432	-204.555	1.35562e-21
	gene:ENSBTAG00000055197	-7.47865	9.05914e-05
	gene:ENSBTAG00000050391	-12.2176	0.00388007
	BRB	-663.26	6.98199e-05
	RNASE6	-638.854	7.58148e-05
	gene:ENSBTAG00000037452	8.83085	7.12638e-08
	FMN1	-8.36853	1.78329e-32
	GREM1	-6.64526	2.94147e-115
	ACTC1	-5.29239	2.13216e-07
	GPR176	-9.22771	4.74881e-09
	SPINT1	-101.35	0.00580899
	DLL4	7.19278	2.60714e-50
	CHAC1	5.95576	1.77845e-51
	TYRO3	-87.1577	0
	PLA2G4B	7.37729	1.42234e-15
	EHD4	-22.701	2.19677e-120
	NIN	-16.2123	7.56313e-290
	ABHD12B	-217.431	7.1466e-10
	TRIM9	-12.4516	0.00018162
	gene:ENSBTAG00000053552	-18.7965	0.000118415
	FRMD6	-7.39335	2.7526e-57
	GNG2	-614.033	8.11298e-142
	NID2	-361.086	0
	DAPK2	-176.251	0.0017318
	CA12	-6.7214	0.000368243
	TLN2	-5.77432	1.14987e-76
	C2CD4B	-8.6881	9.61957e-05
	ANXA2	-19.4017	2.80077e-201
	CGNL1	-131.026	5.92497e-51
	UNC13C	-53.4408	1.07615e-05
	MYO5A	-5.2471	6.60687e-104
	LYSMD2	-9.76982	4.55512e-47
	SCG3	-932.289	2.10231e-55
	ATP8B4	-18.2884	0.00288969
	SHC4	-564.595	0.000106391
	FBN1	-8.79949	5.27642e-166
	CTXN2	6.45987	0.00548957
	SQOR	-8.50746	2.87426e-91
	GATM	-13.4276	2.01972e-67
	SHF	-13.014	3.91249e-81
	DUOX2	-23.1904	4.08554e-05
	BMP4	-85.2941	2.30899e-73
	SAMD4A	-9.25455	2.62987e-45
	LGALS3	-139.553	4.77016e-229
	PELI2	-8.91018	3.77944e-14
	DACT1	-7.33634	1.31923e-31
	GPR135	12.9826	2.1193e-06
	L3HYPDH	6.34091	3.34419e-93
	FUT8	-5.17256	6.1077e-142
	RDH12	-6.20008	2.27847e-08
	ZFP36L1	-7.29399	2.83568e-113
	ACTN1	-46.7569	1.6264e-228
	PLEKHD1	6.78005	4.35286e-110
	SMOC1	-83.897	3.90582e-113
	TTC9	-72.3075	4.85555e-24
	gene:ENSBTAG00000053938	21.4337	1.63646e-166
	PGF	9.97524	0
	FOS	-13.3005	1.50404e-124
	BATF	-84.7642	0.00814285
	TGFB3	-5.61171	2.91805e-09
	VASH1	-17.6345	7.34908e-117
	TMEM63C	-16.3634	0.00403791
	GPR65	-30.3681	0.000241939
	PTPN21	-7.15246	2.32786e-141
	KCNK13	9.09699	6.80919e-07
	MERTK	-6.89231	5.36469e-196
	gene:ENSBTAG00000051068	-5.59695	0.00753917
	BCL2L11	-12.1634	2.61455e-155
	DUSP2	-85.0028	6.42064e-11
	ANKRD23	7.5901	2.3206e-11
	CNGA3	-159.732	0.00222565
	CRACDL	-14.6375	7.18995e-07
	IL1R2	-112.742	0.00445753
	IL1R1	-167.763	2.86141e-14
	GPR45	5.23251	0.000484797
	HK2	5.61673	5.7612e-159
	M1AP	6.0109	0.00661189
	WDR54	7.23745	1.80273e-77
	C11H2orf81	6.2376	0.00240838
	CYP26B1	-316.95	5.12862e-165
	ADD2	8.17033	0.000164818
	TGFA	-24.9123	1.02017e-05
	XDH	-55.3619	1.88894e-17
	QPCT	-13.4864	8.58125e-41
	SLC8A1	-82.24	0.00837236
	gene:ENSBTAG00000051513	21.7711	0.00202642
	KCNG3	-5.70018	0.00651253
	LHCGR	-93.7595	0.00711284
	NRXN1_1	17.324	7.0985e-20
	NRXN1_2	13.7451	1.95774e-38
	EML6	18.1994	1.15377e-148
	EFEMP1	-894.957	3.18296e-05
	ECRG4	-5.149	0.00106339
	IL1RN	-12.0269	3.61546e-13
	PAX8	-6.21993	5.47211e-13
	ATOH8	-145.598	2.13647e-13
	CAPG	-533.493	5.31365e-47
	TCF7L1	-7.12715	3.52155e-09
	TMSB10	-8.877	8.07158e-132
	LRRTM1	9.88333	1.16817e-143
	gene:ENSBTAG00000049111	-17.0056	0.00404227
	gene:ENSBTAG00000050435	-6.62128	3.06098e-18
	MEIS1	-13.5123	1.22574e-74
	ARHGAP25	-27.3097	6.03475e-06
	LBH	-54.6751	3.30533e-29
	PLB1	-18.6907	1.49647e-05
	FOSL2	-35.9299	0
	KRTCAP3	14.6917	7.82761e-05
	EMILIN1	-6.4697	3.72566e-31
	gene:ENSBTAG00000051160	13.3704	6.10451e-07
	KCNK3	-6.03051	1.34623e-12
	EFR3B	-5.20524	3.88361e-48
	FAM228B	7.75419	1.88789e-12
	PFN4	14.6698	0.00852494
	KLHL29	-82.7381	5.11143e-26
	SDC1	-155.503	2.00331e-91
	CYRIA	-6.72454	1.2932e-52
	LRATD1	-20.0475	5.41278e-05
	GREB1	5.48787	2.78536e-100
	SLC66A3	-23.5889	2.88434e-49
	KCNF1	-566.883	0.000106483
	RSAD2	-28.6339	5.3275e-10
	GGTA1	-2696.58	1.16965e-06
	OLFML2A	-19.2617	2.21626e-19
	SH2D3C	-7.08265	0.00129802
	gene:ENSBTAG00000036099	6.02755	1.62651e-52
	IER5L	-15.9755	3.56928e-17
	PRRX2	12.0965	0.000166809
	PTGES	12.7315	1.29114e-182
	NCS1	-588.889	9.47065e-05
	LAMC3	-92.0114	0.00739342
	AIF1L	-9.31563	1.32004e-103
	KCNT1	-97.4983	0.00606036
	NOTCH1	-6.88674	3.32937e-05
	DIPK1B	59.7259	1.94616e-14
	SLC2A6	-5.62925	9.32356e-10
	VAV2	-10.8635	1.4766e-66
	COL5A1	-12.0693	5.08236e-119
	FCN1	-274.22	0.000649909
	CCDC183	8.64244	4.8241e-12
	RNF208	11.6454	4.09446e-22
	CYSRT1	10.5781	0.00056601
	TOR4A	-84.7616	0.00813658
	gene:ENSBTAG00000035926	-13.2635	4.5103e-05
	KBTBD7	5.72387	7.08533e-41
	RGCC	-218.173	2.99904e-34
	EPSTI1	-6.21191	2.69823e-19
	ENOX1	-56.5324	2.69621e-16
	TSC22D1_1	-23.395	2.44454e-158
	LCP1	-27.6204	1.01325e-72
	RUBCNL	-6.90911	6.50525e-06
	gene:ENSBTAG00000003560	5.15886	0.000547467
	LHFPL6	-13.3824	8.30443e-08
	FREM2	6.86579	3.82648e-12
	POSTN	-6.65743	2.54847e-59
	SMAD9	-12.5672	9.15997e-33
	gene:ENSBTAG00000053984	-2598.56	1.29686e-06
	gene:ENSBTAG00000038495	-446.937	1.17592e-20
	STARD13	-86.7404	1.3597e-93
	MTUS2	29.2443	6.19835e-102
	SHISA2	-84.9941	6.04637e-11
	ATP8A2	-7.65585	0.000440639
	TNFRSF19	-5.3987	7.22731e-07
	ATP12A	-19.3021	8.15767e-06
	KLF5	-19.7529	2.38507e-21
	LMO7	-22.5225	3.73079e-159
	KCTD12	-64.3489	8.48978e-13
	EDNRB	-101.746	1.53007e-07
	gene:ENSBTAG00000020684	-16.4209	1.22653e-13
	SLITRK6	-6.25156	3.37173e-06
	HS6ST3	16.6814	3.53885e-28
	FARP1	-6.76843	4.21553e-139
	DOCK9	5.11569	2.74944e-95
	GPR18	-9.58437	0.000229809
	GPR183	-7.36031	0.0011094
	EFNB2	-25.714	4.05209e-92
	COL4A1	-12.6668	1.29414e-71
	COL4A2	-7.67707	7.897e-130
	RAB20	6.37882	9.61696e-39
	MCF2L	5.86476	0.000544843
	gene:ENSBTAG00000020928	-300.696	5.74212e-25
	GAS6	-68.2208	6.76059e-44
	JAG1	-177.818	1.61552e-208
	SPTLC3	-15.8824	1.44016e-07
	gene:ENSBTAG00000049042	6.49256	1.37544e-05
	gene:ENSBTAG00000040222	5.95104	1.77089e-05
	ECHDC3	5.873	3.5636e-85
	CELF2	-28.6437	0.000490434
	GATA3	-75.0151	8.4079e-14
	ITIH5	-5.04322	2.25161e-07
	PRKCQ	-9.38854	4.25201e-09
	PFKFB3	5.84326	2.74646e-109
	APBB1IP	-92.7258	2.22377e-31
	NRP1	-14.7644	3.79596e-19
	PLXDC2	-17.8773	1.39745e-287
	gene:ENSBTAG00000048971	-21.2601	7.16821e-07
	SKIDA1	5.30155	8.56854e-23
	KIAA1217	-14.1611	6.47671e-63
	FRMD4A	-14.066	7.42698e-53
	FAM107B	-11.8838	1.07277e-08
	MRC1	-228.055	6.182e-10
	SVIL	-53.577	4.00683e-120
	JCAD	-8.09821	4.78943e-33
	BAMBI	-9.79845	2.09277e-81
	BFSP1	-56.9701	3.70686e-09
	RIN2	-7.23404	7.29377e-111
	MGC133636	-24.1033	1.411e-05
	gene:ENSBTAG00000032687	-115.286	0.00432722
	gene:ENSBTAG00000054144	-11.7723	5.74982e-05
	KLF6	-13.7799	0
	PFKP	5.52605	2.01223e-180
	BMP2	-4414.07	7.75033e-23
	SIRPA	-11.4492	1.39553e-24
	gene:ENSBTAG00000054594	-19.2615	2.87419e-06
	OPRL1	26.7484	0.000526416
	ZBTB46	-25.4578	0.000585514
	SLC2A4RG	5.76248	5.2599e-59
	SLC17A9	-114.257	2.47236e-12
	ZBP1	-23.3923	2.3404e-05
	BMP7	-6.24031	0.00586008
	RSPO4	6.87289	0.00824903
	NRSN2	5.2241	0.000148251
	ID1	-17.2908	3.34196e-28
	FOXS1	-26.9175	1.63428e-09
	HCK	-176.287	0.00175636
	NECAB3	5.3749	2.62403e-05
	TP53INP2	-20.4227	9.42569e-31
	MYL9	-8.68596	1.86046e-206
	MAFB	-18.4006	0.000109029
	PTPRT	5.21217	0.00581324
	L3MBTL1	7.87226	2.47835e-08
	gene:ENSBTAG00000050862	5.38835	0.000597228
	MATN4	-16.3363	0.00440062
	DBNDD2	-5.32786	3.34201e-44
	gene:ENSBTAG00000054274	-112.512	0.0045783
	PLTP	-5.58282	6.99822e-15
	MMP9	-509.055	0.000137636
	gene:ENSBTAG00000047336	-10.9025	0.000515041
	SLC13A3	-7.56071	2.8505e-13
	PREX1	-271.95	5.014e-24
	gene:ENSBTAG00000051252	20.686	0.00161774
	PTGIS	-1467.08	7.60028e-06
	SNAI1	-249.969	0.000800327
	RIPOR3	-492.542	0.000151559
	ATP9A	-34.5595	0.000133211
	TSHZ2	-7.07804	2.49441e-11
	KIFC2	8.09677	3.34565e-78
	SLC39A4	-8.40217	7.82603e-15
	IQANK1	5.86357	3.26475e-13
	GSDMD	-7.51591	0.000116884
	GPIHBP1	6.19892	0.00530856
	ARC	-8.31688	5.23104e-08
	ST3GAL1	-6.15877	2.53566e-62
	CCN4	-68.0605	2.89973e-06
	SLA	-40.9464	7.63471e-05
	TMEM71	-21.9574	1.68132e-06
	TRIB1	-1298.94	3.51951e-28
	KLHL38	-7.25094	0.000471034
	FAM83A	11.2997	5.82775e-218
	ZHX2	-6.73603	2.84232e-59
	SNAI2	-157.709	5.46897e-86
	RGS20	-97.386	0.0066417
	LYN	-16.1652	1.03349e-13
	FAM110B	-16.4354	2.26424e-211
	TOX	-6.82192	7.60021e-58
	TTPA	5.09479	4.21299e-71
	SULF1	-212.954	8.23104e-22
	LY96	-87.3109	0.00751272
	JPH1	-13.2417	2.99781e-20
	GDAP1	-8.07584	9.08466e-12
	PI15	-928.495	2.92193e-05
	HEY1	5.42387	2.1816e-34
	PAG1_1	-5.00288	9.5825e-12
	FABP5	-7.21876	3.16789e-65
	FABP4	-1016.74	2.18973e-05
	CCN3	-13.4632	2.69764e-07
	CTHRC1	-179.964	4.45618e-131
	BAALC	7.69591	0.000230509
	NCALD	-40.4628	1.77485e-12
	FBXO43	5.80203	8.05427e-07
	ERICH5	-33.6542	3.57315e-13
	GEM	-5.81698	2.63829e-87
	CALB1	41.8859	8.24783e-36
	CA2	-421.464	1.50938e-72
	CA13	-51.3306	2.23515e-11
	ENPP2	-46.105	1.72999e-15
	SNTB1	-382.738	1.42221e-19
	SLC2A5	-232.077	0.000943444
	GPR83	-12.7005	3.87261e-09
	MMP13	-2140.49	2.40996e-06
	MMP12	-47.1534	2.33872e-05
	CEP126	5.59725	4.01452e-14
	MAML2	-19.0645	6.20261e-35
	POU2AF3	6.82575	5.82896e-05
	CRYAB	-488.738	1.81963e-68
	HSPB2	-10.444	2.37514e-06
	IL18	-309.254	1.01542e-38
	TEX12	-28.9689	0.000528693
	BCO2	-13.5282	1.42081e-14
	C15H11orf34	-368.392	0.000316195
	NCAM1	-153.985	4.17421e-243
	REXO2	-5.73844	3.00364e-190
	CADM1	-5.35467	2.10186e-120
	APOA1	-5.99899	1.23084e-27
	TAGLN	-127.184	6.44779e-92
	IL10RA	-12.125	1.2631e-35
	CD3E	-6.32063	0.000125868
	C1QTNF5	-7.1781	0.00250485
	THY1	-171.074	1.78744e-25
	UBASH3B	-120.892	5.81935e-22
	GRAMD1B	-5.85438	6.49539e-25
	PLEKHA7	6.73057	2.13044e-154
	MICAL2	-1525.82	7.45655e-41
	DKK3	-5.04276	9.37846e-58
	LYVE1	-780.844	4.50566e-05
	AMPD3	20.5457	4.53133e-160
	gene:ENSBTAG00000051340	23.4741	4.84246e-77
	TUB	6.93005	1.58816e-109
	ZNF215	9.70595	8.33518e-18
	TRIM6	5.31821	7.39303e-94
	FOLR2	-442.724	0.000194746
	ARHGEF17	-33.5229	3.69687e-180
	P4HA3	-9.06073	1.54077e-16
	GVQW3	9.59513	2.558e-13
	LRRC32	14.633	0.000568784
	MYO7A	-23.9816	1.40207e-12
	ANO3	-9.48869	4.97636e-40
	FIBIN	7.05278	3.92585e-96
	BDNF	-252.312	0.000787893
	PRRG4	-9.15714	0.0020679
	DEPDC7	-7.20748	6.89083e-16
	ABTB2	-56.6336	7.06757e-58
	CD44	-2148.95	2.35258e-06
	PAMR1	-607.365	8.5402e-14
	FJX1	-119.992	6.70756e-22
	PRR5L	-180.781	2.40006e-09
	TSPAN18	-11.4009	2.55202e-55
	CREB3L1	-862.157	3.33874e-108
	MDK	-14.0286	1.48138e-188
	F2	7.08102	3.48318e-08
	LRP4	5.44025	4.52277e-95
	MYBPC3	-18.635	3.51244e-08
	SPI1	-28.1224	7.75241e-06
	RAPSN	-26.9563	3.21649e-34
	LRRC55	-332.897	0.000410847
	APLNR	-80.4031	1.00083e-06
	SLC43A3	-43.3688	1.8359e-107
	SLC43A1	-21.7362	1.18853e-36
	LPXN	-6.06387	0.00741145
	MS4A7	-89.8945	0.00759881
	ADORA1	-5.47976	2.04213e-22
	CHI3L1	-16.7942	0.000146547
	BTG2	-5.6341	8.7751e-31
	GOLT1A	26.735	0.000505426
	PLEKHA6	5.06701	4.42691e-84
	CNTN2	7.80508	3.00696e-10
	gene:ENSBTAG00000018774	-5.70713	1.48102e-09
	KLHDC8A	-5.5968	0.00791998
	RAB7B	-20.542	3.74079e-12
	RASSF5	-143.569	0.0028522
	C4BPA	-30.0283	0.000367693
	gene:ENSBTAG00000039196	-158.585	0.00227599
	gene:ENSBTAG00000047621	-182.955	0.00164638
	CD55	-32.3555	2.21577e-192
	CR2	-280.324	9.66708e-11
	CFH	-10.5579	9.83167e-05
	gene:ENSBTAG00000034366	-88.9236	3.00425e-34
	RGS1	-344	0.000363128
	TGFB2	-106.327	1.04856e-15
	DUSP10	-6.09921	6.44278e-09
	CAPN2	-6.1294	1.37156e-155
	KIF26B	-5.38899	0.00300837
	MAP1LC3C	-648.203	4.84656e-67
	XCL1	-667.562	4.4227e-233
	DPT	-53.5611	1.37709e-05
	CCDC181	8.35495	1.9821e-36
	F5	-285.133	3.79547e-44
	SELP	-16748.8	2.04662e-09
	SELL	-79.8109	1.6926e-10
	C16H1orf105	8.62715	0.00047969
	FASLG	33.6038	5.4085e-13
	TNFSF18	-38.1658	5.07967e-23
	TNFSF4	-1394.11	8.62582e-06
	TNFRSF8	-15.1209	5.90317e-08
	MASP2	11.144	4.16249e-37
	CASZ1	-5.69939	9.36762e-11
	PIK3CD	-54.4413	3.93868e-42
	GPR157	19.4681	3.56013e-06
	ENO1	6.32781	4.92273e-100
	ERRFI1	-9.87883	1.91403e-227
	MMP23	-63.0129	5.97353e-114
	MXRA8	-12.7267	1.7361e-16
	SCNN1D	5.68312	2.28432e-06
	AGRN	-8.5727	1.85084e-134
	ISG15	-162	1.61946e-19
	HES4	-26.3474	2.09616e-09
	FBLIM1	-14.8478	4.5363e-120
	EFHD2	-7.18167	5.55061e-150
	FHAD1	-137.786	0.00323519
	TMEM51	-5.38161	4.32424e-69
	gene:ENSBTAG00000054228	-5.67183	2.26751e-23
	PDPN	-20.0591	1.40554e-38
	TNN	-254.878	7.71165e-42
	KIAA0040	-23.7309	1.04773e-06
	gene:ENSBTAG00000046172	-16.1812	1.61077e-82
	RASAL2	-9.35241	5.98144e-91
	NPHS2	7.58882	5.29577e-73
	TDRD5	10.3838	4.1807e-28
	FAM163A	13.9088	8.94836e-64
	QSOX1	-8.03299	2.32447e-272
	RNASEL	-5.04601	9.02259e-05
	NPL	-419.308	0.000226464
	VASH2	-103.273	3.05521e-46
	BATF3	-143.199	0.00277917
	ATF3	-12.2595	4.82229e-96
	IRF6	-19.0484	0.00310514
	CAMK1G	-66.7182	4.85429e-33
	PLXNA2	-9.97269	1.08742e-132
	CD34	-13.5414	6.03672e-05
	PTPRC	-506.637	0.000139484
	CACNA1S	7.49957	3.35573e-10
	SYT2	21.9596	2.12435e-73
	PPP1R12B	8.73446	1.14986e-140
	ELF3	8.46533	3.60187e-08
	LMOD1	-79.7047	0.00901361
	PHLDA3	-17.1835	7.85909e-14
	TNNI1	-39.6596	8.77871e-10
	TLL1	19.6091	4.15798e-11
	RBM46	8.91162	1.38545e-29
	SFRP2	-712.049	1.44301e-78
	RNF175	5.23562	4.61153e-08
	TLR2	-6.65602	5.56249e-13
	MAB21L2	236.237	0.00106228
	EDNRA	12.4556	3.12109e-109
	PCDH18	-21.5701	4.45784e-160
	gene:ENSBTAG00000053618	-23.4987	0.00106929
	ABHD18	7.62678	2.48327e-89
	FGF2	5.2203	1.42416e-25
	GRIA2	5.97682	9.10299e-57
	GLRB	5.06677	1.71399e-70
	MMP17	-6.17327	6.15298e-33
	FZD10	-9.01788	0.00796034
	TMEM132D	-9.03328	2.3544e-07
	TMEM132B	-18.7212	5.98993e-14
	RFLNA	-176.223	0.00174849
	RILPL2	-14.5695	2.5302e-210
	MYL2	-8.54722	0.00417775
	SDS	-14.2597	5.04476e-06
	RASAL1	7.4067	7.69958e-50
	OAS1Y	-238.476	2.18924e-35
	OAS1X	-934.518	2.8224e-05
	OAS1Z	-79.6843	0.00906665
	CABP1	13.943	4.086e-11
	TRPV4	-41.1107	1.29409e-12
	MVK	13.3928	7.31464e-126
	SELPLG	-209.22	0.00118524
	KIAA1671	-7.16465	1.76843e-109
	MYO18B	-234.611	0.000918989
	SEZ6L	-112.342	0.00456579
	EMID1	5.20089	3.57563e-84
	LIF	-639.07	5.25553e-14
	OSM	-22.7597	0.00145073
	C17H5orf52	5.61952	3.93023e-06
	PLA2G3	-5.13022	2.29004e-08
	gene:ENSBTAG00000050062	-84.4867	0.00867234
	MMP11	-13.2196	1.73933e-17
	MIF	5.21858	7.12628e-101
	RAB36	8.1683	1.25636e-23
	SDF2L1	-6.22798	1.00373e-25
	TUBA3E_1	7.88925	5.34346e-05
	SLC7A4	7.70531	0.000207623
	CLDN5	-3427.58	5.40193e-07
	ARVCF	-6.79499	7.5682e-29
	CCDC188	47.0025	6.57119e-05
	gene:ENSBTAG00000050485	-89.9919	0.00873116
	CLEC18C	-5.66901	1.19235e-14
	CNTNAP4	-88.4531	4.26142e-07
	VAT1L	-7.12689	7.25111e-31
	MAF	-18.184	2.44203e-102
	CDH13	-123.887	7.27231e-31
	ADAD2	7.88214	0.00158049
	WFDC1	5.16283	5.36324e-05
	CRISPLD2	9.92481	3.74345e-94
	MC1R	-24.7542	0.000684747
	TUBB3	-17.3699	9.69079e-165
	ZNF423	-6.54925	0.00693739
	ADCY7	-25.035	9.01983e-11
	NKD1	-9.47673	0.00796883
	IRX3	-14.0908	2.25563e-08
	MMP2	-2076.35	7.83737e-57
	LPCAT2	-20.2104	9.13975e-11
	MT1A	-32.1431	2.26114e-77
	MT2A	-6.75094	2.29489e-49
	GNAO1	-16.7974	2.4529e-05
	BREH1	7.25372	1.23616e-38
	NLRC5	-6.96704	0.0072954
	CPNE2	-22.4797	9.19374e-08
	CX3CL1	-37.6767	3.25462e-07
	KIFC3	-39.2752	3.89263e-48
	MMP15	-9.98488	2.37565e-79
	NDRG4	-5.92864	3.31606e-79
	CDH8	-5.31114	4.73857e-49
	gene:ENSBTAG00000049893	22.952	0.00102296
	RRAD	-7.72653	1.40807e-183
	gene:ENSBTAG00000001287	5.00486	0.000243795
	SLC9A5	7.13347	2.05615e-11
	KCTD19	8.10217	0.00387198
	CARMIL2	8.17545	0.000132478
	C18H16orf86	10.2608	0.00898915
	CDH1	-27.8928	0
	PKD1L3	5.10681	1.46381e-11
	TSHZ3	-25.2098	1.75997e-12
	WTIP	-31.9774	1.0325e-37
	SCN1B	-145.783	0.00266839
	gene:ENSBTAG00000054525	-86.7712	0.00811301
	FXYD1	-59.1934	1.97224e-40
	FXYD7	-95.6245	0.00659573
	FXYD5	-423.849	2.87205e-20
	GAPDHS	5.89651	6.84594e-05
	gene:ENSBTAG00000047277	-12.7641	0.00427465
	ZBTB32	115.862	0.00484553
	HSPB6	-6.39292	4.63191e-22
	TYROBP	-14.5505	1.08399e-06
	gene:ENSBTAG00000054358	6.42164	8.91313e-06
	gene:ENSBTAG00000040318	157.816	0.00264817
	WDR87	7.53206	3.23921e-09
	PPP1R14A	-5.94275	1.42963e-59
	C18H19orf33	-5.13225	6.18066e-09
	KCNK6	-9.22994	1.46264e-09
	SPRED3	-10.3014	0.00326205
	RASGRP4	-11.5192	0.00185442
	RYR1	28.9581	0.000350766
	MAP4K1	-9.48585	2.0483e-41
	CCER2	17.3741	5.52849e-07
	GMFG	-313.505	0.000458971
	ZFP36	-15.9682	2.81236e-264
	HIPK4	-34.9184	1.30307e-13
	BLVRB	5.9536	2.51005e-104
	LTBP4	5.47842	2.10428e-17
	MIA	7.50594	6.09196e-11
	AXL	-155.206	1.08994e-275
	TGFB1	-85.9041	1.46052e-219
	TMEM91	-10.2084	1.02444e-08
	B3GNT8	-11.3603	4.86334e-28
	ERICH4	-90.0598	0.00720224
	PRR19	6.37675	5.36519e-12
	ATP1A3	645.039	9.97695e-05
	SRRM5	121.46	0.00438547
	PLAUR	-317.657	1.08677e-182
	IRGC	-11.6521	0.000250539
	PVR	-564.865	8.31851e-138
	BCL3	-6.8162	5.108e-33
	BCAM	-5.40978	2.41215e-96
	RELB	-10.258	5.05138e-29
	FOSB	-23.0414	1.56987e-36
	VASP	-5.26215	6.15223e-128
	FOXA3	-21.7976	9.31967e-08
	HIF3A	17.684	8.46136e-07
	C5AR1	-206.732	0.00119766
	MEIS3	-44.355	3.23455e-05
	EHD2	-5.41257	7.30758e-82
	EMP3	-17.7133	8.89975e-74
	LMTK3	6.01767	1.64844e-08
	SULT2B1	15.4202	3.69755e-07
	SEC1	16.1566	0.0088617
	TULP2	6.24806	2.64005e-25
	GFY	11.9808	5.47195e-54
	IZUMO2	7.44136	0.00236715
	IGLON5	-8.82842	2.82443e-37
	NKG7	-12.0465	2.06602e-05
	SIGLEC10	-5.54853	0.0010965
	gene:ENSBTAG00000050510	-12.2107	0.00207517
	gene:ENSBTAG00000019227	-18.5448	0.00556239
	SPACA6	6.60978	4.7201e-12
	gene:ENSBTAG00000038903	12.7462	0.000138094
	PRKCG	5.67495	1.20526e-05
	SSC5D	-78.6968	5.13789e-14
	TMEM190	12.3927	0.000184113
	CDC42EP5	-231.615	0.000955605
	gene:ENSBTAG00000004043	-224.488	0.0010138
	gene:ENSBTAG00000038797	-38.7621	7.09528e-05
	gene:ENSBTAG00000049178	-87.3112	0.00765491
	MGC157368	6.75549	2.23087e-32
	gene:ENSBTAG00000055216	7.17274	1.46202e-08
	C19H17orf67	-380.312	5.6969e-12
	RNF43	8.26588	2.37871e-05
	SEPTIN4	-8.20099	1.42878e-106
	TBX2	-28.096	7.55571e-10
	HNF1B	-17.7609	0.00286482
	gene:ENSBTAG00000025258	-267.899	2.5331e-17
	CCL3	-107.649	0.00484773
	CCL4	-102.985	0.00597875
	gene:ENSBTAG00000010155	-1133.34	1.62455e-05
	gene:ENSBTAG00000048980	-116.68	5.99722e-26
	CCL14	-20.5635	0.00155779
	CCL5	-31.8547	0.000251677
	gene:ENSBTAG00000019437	-56.5558	4.15061e-09
	CCL2	-525.622	0.000128297
	RHBDL3	-6.52922	0.000207619
	ADAP2	-19.2712	8.0016e-05
	EVI2A	-187.329	2.25248e-26
	EVI2B	-41.2735	8.11691e-05
	WSB1	5.42344	1.55388e-98
	ALDOC	6.71101	1.24059e-230
	RSKR	5.56209	1.08629e-12
	NEK8	5.41323	5.38624e-15
	DHRS13	5.63272	1.2917e-23
	RFLNB	-209.236	0.00117689
	DOC2B	-94.9508	0.00633473
	HIC1	-26.0926	1.19408e-74
	ASPA	-138.217	0.00312889
	TAX1BP3	-5.8714	1.32565e-134
	P2RX5	-7.08015	6.19181e-07
	ATP2A3	-6.09273	4.85275e-06
	SCIMP	-14.0637	0.000820233
	INCA1	7.34415	4.32723e-05
	CAMTA2	5.17198	7.87224e-93
	ZMYND15	-6.48357	0.00579535
	CXCL16	-9.6255	2.83402e-22
	ALOX15	5.09099	1.66814e-09
	ALOX12E	7.89303	9.815e-25
	CLDN7	7.59462	4.07282e-12
	gene:ENSBTAG00000045892	7.67528	7.66983e-16
	NLGN2	7.90017	1.28578e-101
	TMEM102	6.95213	1.29031e-14
	CHRNB1	5.31365	5.0956e-82
	CD68	-5.2974	2.31269e-19
	TMEM88	17.6069	2.38828e-05
	RNF227	9.32628	0.000224161
	GUCY2D	19.8172	6.51423e-05
	ARHGEF15	7.15234	0.0068078
	NTN1	-8.03018	9.9197e-64
	MYOCD	7.76066	1.66476e-21
	TRPV2	-34.5236	1.39987e-20
	ABCC3	-22.8914	1.43118e-22
	SPATA20	-5.80178	5.95726e-13
	MYCBPAP	7.11699	3.05037e-18
	NXPH3	-147.516	1.73242e-13
	NGFR	-23.2165	1.37216e-17
	TBX21	-13.6338	0.0088316
	SRCIN1	9.71073	5.08364e-05
	CISD3	-9.26693	2.08197e-92
	C19H17orf98	5.87658	4.24517e-16
	FBXO47	5.00516	5.638e-10
	PNMT	-53.1635	3.68519e-22
	GSDMA	-54.7445	2.11056e-26
	RAPGEFL1	6.89749	1.97405e-16
	KRT222	7.28068	0.00161404
	KRT19	-200.912	1.35841e-09
	KRT17	-99.7038	1.74253e-07
	CAVIN1	-5.30643	2.05433e-90
	HSD17B1	6.16989	1.2928e-118
	CCR10	6.47718	0.00018125
	WNK4	21.2123	8.41083e-05
	gene:ENSBTAG00000001041	45.3903	7.5242e-06
	VAT1	-8.86124	4.17689e-220
	ETV4	-38.9674	8.46923e-05
	CD300LG	-22.3477	4.94795e-05
	MPP2	-8.44074	1.28162e-07
	PYY	6.42343	0.00045434
	RUNDC3A	6.06022	8.27952e-06
	FAM171A2	-18.5631	8.61359e-09
	FMNL1	13.0736	1.57928e-127
	ARHGAP27	-8.95367	4.44143e-06
	LIMD2	-14.9883	1.0135e-67
	gene:ENSBTAG00000019432	-267.702	0.000675563
	gene:ENSBTAG00000055302	-217.271	0.00115339
	PECAM1	-20.5574	0.00158505
	PITPNC1	-16.0892	8.91957e-28
	METRNL	-5.99912	2.00346e-48
	gene:ENSBTAG00000050312	11.7867	0.000193994
	gene:ENSBTAG00000053776	9.31721	8.97396e-16
	SECTM1	-5.77054	0.00329651
	SLC16A3	19.2334	0
	LRRC45	7.03804	2.16086e-143
	TIMP2	-9.50145	1.31333e-146
	SOCS3	-39.6016	6.31638e-54
	AFMID	6.8554	2.31851e-09
	gene:ENSBTAG00000051647	-5.64794	3.05403e-42
	gene:ENSBTAG00000051982	-10.6764	9.97497e-226
	ST6GALNAC2	-12.317	6.49008e-19
	RHBDF2	-9.58443	1.91537e-78
	AANAT	-22.4504	3.39967e-05
	SPHK1	-34.4356	1.58709e-88
	EVPL	6.04784	0.00253859
	CDK3	15.8855	1.47248e-51
	TRIM47	-153.306	9.10085e-14
	LLGL2	-7.81606	8.37937e-10
	CD300E	-176.12	0.00176821
	CD300H	-14.297	0.00952607
	CD300A	-247.297	0.000813979
	GPRC5C	-238.203	0.000896036
	TTYH2	-25.7881	3.14998e-30
	SOX9	-53.5805	3.90181e-40
	KCNJ2	-500.359	2.13656e-21
	KCNJ16	-83.9199	7.1242e-18
	FAM20A	-529.449	0.000123858
	ARSG	5.56775	1.0946e-107
	DOCK2	-34.6021	9.66388e-07
	LCP2	-100.001	0.00570806
	gene:ENSBTAG00000054615	100.809	0.00724213
	STK10	-7.25473	7.34704e-115
	SH3PXD2B	-9.9418	4.22901e-162
	DUSP1	-7.4971	2.10772e-232
	STC2	41.3363	1.05069e-09
	ZNF366	5.74365	3.70442e-06
	CARTPT	-20.0418	4.98059e-34
	PDE4D	-205.597	0.001328
	PLK2	-40.944	1.32771e-18
	gene:ENSBTAG00000026505	-234.815	4.28766e-10
	ANKRD55	-4061.97	3.10822e-07
	CDC20B	-125.432	0.00363027
	ESM1	-92.1108	0.00718546
	SELENOP	-126.619	0
	PLCXD3	-179.218	8.09602e-26
	CARD6	-5.83268	5.31631e-12
	PTGER4	-115.195	6.91482e-08
	DAB2	-51.5537	8.01747e-174
	FYB1	-211.789	0.00114206
	OSMR	-23.5471	3.14212e-14
	EGFLAM	-395.588	4.33644e-12
	GDNF	-8.40236	3.00743e-16
	IL7R	-267.612	0.000681341
	C1QTNF3	-49.5698	6.7449e-111
	ADAMTS12	-235.748	4.32401e-10
	BASP1	-237.101	2.52975e-78
	MARCHF11	-1393.67	8.68474e-06
	ANKRD33B	6.48923	0.00132556
	CMBL	5.26745	6.70732e-81
	C20H5orf49	6.04634	7.16007e-53
	SLC6A19	44.1665	5.35771e-05
	gene:ENSBTAG00000026527	8.408	0.000619519
	gene:ENSBTAG00000001219	-20.9233	0.00336315
	ATP10A	-14.5348	5.44713e-18
	ALDH1A3	-839.653	3.81171e-05
	ADAMTS17	-8.04624	1.22488e-71
	MCTP2	-19.7109	1.45669e-07
	RGMA	-29.6443	2.13539e-10
	FAM174B	-402.463	0.000245593
	AEN	-5.08117	9.47397e-35
	ISG20	-91.6686	5.56358e-39
	gene:ENSBTAG00000045929	-17.0587	0.00324509
	gene:ENSBTAG00000002786	-12.8602	0.00900577
	RHCG	36.9366	2.6615e-17
	BNC1	-211.797	0.00115244
	CTSH	-47.6154	1.5617e-169
	ARNT2	-18.159	5.40111e-76
	CEMIP	-18.2456	2.57564e-15
	IL16	-15.6606	0.00454199
	STARD5	-7.95486	8.0253e-17
	APBA2	7.18978	0.0091905
	TARS3	5.55961	8.27845e-55
	PCSK6	-8.69007	0.000133846
	CHRNA7	-171.202	0.00190888
	gene:ENSBTAG00000049380	5.44498	1.53421e-101
	CHRNA5	5.67493	3.56789e-11
	SCAMP5	-19.4203	0.000136041
	MPI	6.7517	1.06951e-131
	CYP11A1	-6.20194	1.85641e-127
	ISLR	6.07609	6.32423e-06
	ISLR2	10.694	5.63438e-16
	LOXL1	-1015.64	2.20664e-05
	GZMB_2	-25.8439	0.000619896
	STXBP6	-23.3568	0.00085259
	AKAP6	-12.475	3.06351e-14
	EGLN3	22.2766	1.91008e-133
	SSTR1	-2365.01	1.75273e-06
	CLEC14A	-1179.98	1.43076e-16
	gene:ENSBTAG00000054660	7.17982	0.00621468
	RIN3	-15.6193	2.68327e-21
	ISG12(B)	-179.493	2.59173e-09
	IFI27	-355.118	3.04016e-55
	SERPINA11	-182.665	0.00163784
	gene:ENSBTAG00000051726	-141.471	0.00301112
	SERPINA5	-26.4737	2.64738e-115
	CLMN	-16.8283	9.00817e-36
	BDKRB2	-15.0346	0.000428832
	SLC25A29	-83.0583	5.29904e-30
	XRCC3	7.62709	6.64112e-34
	PPP1R13B	8.79477	5.0026e-191
	KIF26A	7.28296	0.00167331
	ADSS1	7.00083	1.65507e-18
	JAG2	71.0033	2.17198e-36
	gene:ENSBTAG00000051324	10.6099	6.15956e-07
	CRIP1	-7.88766	4.57246e-65
	RBMS3	-486.31	0.000154246
	TGFBR2	-65.257	1.0705e-64
	TRANK1	-7.9867	4.28036e-175
	DCLK3	-5.39935	2.75894e-17
	ITGA9	-10.1283	6.80263e-12
	TTC21A	5.82191	2.46816e-19
	CSRNP1	-7.49108	5.43867e-60
	XIRP1	-199.369	2.35456e-166
	CX3CR1	-63.2847	3.99614e-06
	CYP8B1	-8.02218	0.000674297
	TOPAZ1	5.90324	3.20301e-10
	PRRT3	6.82987	0.0021361
	LMCD1	-318.145	2.08156e-18
	CHL1	-262.154	1.76709e-10
	PDZRN3	-5.94572	2.66686e-28
	MDFIC2	-87.3191	0.00746594
	FRMD4B	-62.6904	4.31912e-195
	C22H3orf49	8.74855	1.9152e-06
	CADPS	5.21419	1.22688e-17
	FLNB	-9.63625	0
	ARHGEF3	-53.631	3.33465e-72
	WNT5A	-8.22244	2.8005e-85
	TNNC1	-89.8504	0.00718339
	PARP3	6.76777	3.23485e-49
	MAPKAPK3	-7.19983	1.24722e-146
	CISH	-7.49781	4.1461e-12
	SLC38A3	5.42532	0.000260722
	SEMA3F	-11.693	3.9213e-16
	BSN	8.11981	1.49443e-06
	AMT	6.52448	7.33064e-60
	IHO1	10.2073	2.47969e-11
	CSPG5	10.9331	3.89723e-30
	PRSS42	25.9771	0.000534439
	PRSS50	-6.36702	4.18802e-05
	TMIE	-9.20943	7.79075e-16
	TDGF1	-64.2841	1.34633e-12
	CCR1	-305.73	0.000491492
	ATP2B2	11.4777	2.68054e-06
	PLXND1	-8.50661	9.34192e-55
	TMEM40	-8.09635	0.00366691
	FGD5	6.5387	2.14386e-126
	FBLN2	-1341.61	3.77419e-17
	MGLL	-7.01383	1.72577e-07
	KLHL31	7.6272	2.22056e-107
	BOLA-DYB	20.3575	0.00239827
	BOLA-DMB	-9.52645	1.33606e-10
	ITPR3	-10.0316	8.99484e-17
	PACSIN1	15.2097	1.38922e-29
	ARMC12	9.6387	2.27033e-14
	SLC26A8	7.66818	0.00163208
	MAPK13	-28.4114	4.13151e-91
	BNIP5	-8.64582	5.18874e-08
	CDKN1A	-10.2064	9.08442e-117
	CPNE5	7.8424	0.00808515
	KIF6	9.90816	1.1204e-12
	TREM2	-218.416	0.00109156
	TREM1	-107.662	0.00489984
	MDFI	-130.489	0.00334024
	GUCA1A	7.76184	1.09839e-73
	GUCA1B	6.59387	9.03718e-06
	CRIP3	5.86711	6.06904e-09
	RSPH9	6.23927	5.54949e-22
	VEGFA	32.0494	1.92743e-258
	SPATS1	-5.286	0.00172005
	RUNX2	-402.992	2.97296e-139
	TDRD6	6.43498	1.41619e-22
	ADGRF5	-29.656	0.000254017
	ADGRF1	-6.5681	0.000514
	C23H6orf141	-6.56439	3.415e-40
	gene:ENSBTAG00000055192	22.2005	0.00118603
	GSTA5	-7.93786	2.34309e-163
	gene:ENSBTAG00000009656	-13.2509	8.42813e-20
	BOLA-DQA5	-31.193	7.89032e-11
	BLA-DQB	42.2912	1.33556e-188
	gene:ENSBTAG00000037605	-7.09804	6.68337e-19
	gene:ENSBTAG00000013919	-12.2818	1.43726e-61
	BOLA-DRA	-2970.84	8.53994e-07
	GPSM3	-84.271	0.00854227
	TNXB	-6.11902	7.884e-06
	gene:ENSBTAG00000006864	-21.9135	6.1266e-72
	C4A	-16.3422	2.40798e-159
	CFB	-24.0757	1.23371e-13
	C2	-15.6572	3.67978e-11
	HSPA1A	-5.40654	4.9122e-127
	SAPCD1	5.71416	2.12687e-06
	MPIG6B	-11.8703	4.20389e-07
	AIF1	-66.292	1.42384e-09
	MCCD1	5.21027	2.65282e-05
	MIC1	5.26403	1.0922e-16
	MIC2	6.2673	2.01298e-15
	gene:ENSBTAG00000053433	8.02719	1.23396e-13
	CDSN	-94.1	2.68379e-07
	IER3	-11.1452	1.77277e-284
	UBD	-116.83	0.00441538
	gene:ENSBTAG00000053198	-4209.23	2.62904e-37
	gene:ENSBTAG00000049252	-12.9121	8.17008e-11
	gene:ENSBTAG00000003892	-40.7496	1.47655e-07
	KIAA0319	10.1264	2.16619e-67
	SOX4	-42.7669	9.19028e-212
	TPMT	-6.18903	6.322e-110
	CAP2	-6.72701	1.07076e-41
	RBM24	-114.271	5.15208e-57
	GMPR	-5.28502	3.86201e-11
	CD83	-237.136	1.01792e-22
	RNF182	-64.2867	8.56954e-13
	GFOD1	-20.8155	5.30595e-08
	EDN1	-538.472	0.000120062
	BMP6	-41.2607	1.46753e-38
	DSP	-33.4383	8.91228e-07
	F13A1	-532.051	0.000122733
	NRN1	5.58787	0.000732714
	FAM217A	6.56538	0.0082197
	TUBB2B	-5.74466	3.42987e-197
	SERPINB9	7.78304	0.000308198
	NFATC1	-11.2884	2.76814e-05
	ZNF516	-262.179	1.68057e-10
	NETO1	-33.2416	1.09864e-06
	SERPINB8	-5.16523	2.39506e-41
	gene:ENSBTAG00000023026	-1218.35	7.9893e-265
	TTR	-92.4058	0.00674676
	DSG2	-5.82983	1.05035e-25
	DSC2	-15.2729	5.09858e-47
	LAMA3	-97.4912	0.00650461
	COLEC12	-254.741	3.56494e-42
	EMILIN2	-101.273	1.49807e-36
	EPB41L3	-16.1582	2.903e-171
	TMEM200C	-236.711	0.0009345
	ARHGAP28	-41.4475	8.60218e-84
	RAB31	-8.44554	9.23334e-241
	gene:ENSBTAG00000053401	-77.5746	3.08996e-39
	PIEZO2	-142.764	1.07803e-28
	TUBB6	-9.68455	6.94476e-307
	SLC14A1	-11.2445	0.000423712
	PSTPIP2	-6.81914	1.19154e-14
	ZBTB7C	-23.8527	1.23917e-42
	SMAD7	-27.6153	6.40101e-128
	LIPG	-14.3616	0.0070858
	MYO5B	-8.45293	4.48703e-13
	MAPK4	-23.5523	3.59477e-07
	MRO	-43.1762	0
	TCF4	-5.30332	2.3512e-26
	NEDD4L	-11.3403	1.46009e-41
	CCBE1	-3521.85	4.93428e-07
	BCL2	-88.0286	0.00761747
	SERPINB5	-91.4358	3.56887e-26
	SERPINB2	-168.291	4.08894e-09
	SERPINB10	-198.672	0.00136866
	HBM	47.4372	9.26269e-36
	HBA	193.464	7.70123e-192
	gene:ENSBTAG00000054844	673.192	8.87041e-05
	gene:ENSBTAG00000052532	10.4874	1.32708e-75
	RHBDL1	5.85718	0.000212098
	CCDC78	5.41067	2.56674e-10
	MSLN	-140.551	1.82567e-08
	SOX8	-13.4542	0.000888886
	TMEM204	-7.89611	4.3393e-08
	RAB26	5.11651	1.92762e-11
	CASKIN1	13.9703	1.38003e-13
	DNASE1L2	10.1437	2.76625e-13
	ECI1	6.63893	5.26506e-117
	TNFRSF12A	-39.5131	9.70372e-44
	MMP25	-69.3969	4.4444e-16
	gene:ENSBTAG00000052397	-14.7597	0.00779361
	gene:ENSBTAG00000051845	-213.119	0.0012322
	SRL	17.5091	8.01391e-102
	gene:ENSBTAG00000047316	6.48379	0.00395033
	ABAT	-5.1999	9.9913e-21
	TVP23A	19.6803	1.13908e-19
	SOCS1	-6.07189	0.000393425
	LITAF	-9.63588	3.72802e-156
	PLA2G10	-158.494	0.00222901
	BMERB1	5.21487	1.90366e-11
	MYH11	-10.0921	2.39607e-46
	GPRC5B	-27.9182	3.66169e-133
	ACSM1	-10.204	7.21013e-11
	CRYM	-7.30616	2.91351e-05
	SLC5A11	-29.785	2.11439e-06
	SBK1	-8.7567	1.81763e-10
	CD19	-25.1953	6.45436e-13
	NUPR1	-12.6098	7.44773e-05
	CORO1A	-95.3383	3.67328e-15
	GDPD3	5.3685	3.58778e-05
	PRRT2	12.4072	4.74621e-07
	C25H16orf54	-11.2657	0.00254493
	SPN	-190.259	0.00149685
	ITGAL	-81.1658	8.55332e-07
	CTF2	6.00323	0.0025361
	STX1B	5.05103	1.01351e-30
	ITGAM	-405.202	0.000243779
	gene:ENSBTAG00000054461	-15.6619	0.00481158
	GUSB	-5.06173	9.0022e-144
	LAT2	-148.292	0.00257444
	ELN	5.93524	2.38796e-07
	TRIM50	-11.1292	1.17254e-05
	CCL26	-20.0534	8.80802e-11
	SSC4D	7.19487	0.00180033
	gene:ENSBTAG00000005448	12.301	2.07308e-134
	ORAI2	-16.093	1.45212e-205
	SH2B2	-7.08284	6.27223e-17
	COL26A1	-9.38522	1.76688e-06
	CLDN15	6.23208	0.000351207
	VGF	-350.073	3.9605e-269
	ACHE	14.8519	6.3535e-36
	UFSP1	5.23859	4.31925e-05
	EPO	15.7346	1.01299e-16
	FBXO24	34.8705	7.06017e-19
	SAP25	14.1601	2.2877e-13
	SPACDR	-10.4397	0.000221586
	ZCWPW1	8.85597	1.84396e-21
	STAG3	5.39357	4.68737e-07
	gene:ENSBTAG00000011470	8.40982	0.00222428
	ARPC1B	-11.5091	5.52635e-161
	NPTX2	14.0786	3.02009e-85
	GRID2IP	33.5359	0.000160487
	FSCN1	-60.4083	0
	LFNG	-14.645	6.94585e-53
	gene:ENSBTAG00000038978	7.00111	1.90705e-05
	MICALL2	-31.0535	3.85085e-85
	gene:ENSBTAG00000049887	27.1335	0.000802634
	ACTA2	-12.8431	9.16252e-77
	LIPA	-6.80436	1.59196e-51
	IFIT3	-6.17349	0.00164483
	IFIT1	-12.1899	3.12412e-11
	SLC16A12	-191.661	2.4787e-213
	ANKRD1	-1534.63	2.27646e-198
	HHEX	-163.447	5.67509e-09
	CYP2C19	25.2378	0.000837902
	PDLIM1	-6.2802	3.06411e-105
	ENTPD1	-5.03036	1.18048e-10
	BLNK	-186.754	0.00156197
	OPALIN	17.591	5.0954e-32
	FRAT1	5.64552	3.94848e-06
	LOXL4	-165.368	3.24158e-33
	PYROXD2	-14.96	0.0053719
	PKD2L1	16.3001	1.37499e-80
	gene:ENSBTAG00000027715	432.25	0.000255009
	SCD	5.89992	6.53115e-95
	CYP17A1	-197.288	0.00140716
	gene:ENSBTAG00000054516	-225.725	0.00103766
	gene:ENSBTAG00000014335	-471.29	0.000169765
	gene:ENSBTAG00000048488	5.55284	0.000195646
	COL17A1	-9.0811	0.00568755
	GSTO2	-201.682	0.00126407
	gene:ENSBTAG00000050119	17.3871	2.23191e-13
	gene:ENSBTAG00000010522	93.9873	8.88423e-107
	gene:ENSBTAG00000053977	149.452	0.00292333
	SPRN	13.2694	4.8227e-81
	PRAP1	44.8607	3.49752e-05
	DUSP5	-69.7744	2.04797e-54
	PDCD4	-10.7491	3.80909e-131
	ADRA2A	-85.8116	0.00833554
	ACSL5	-193.954	0.0014035
	AFAP1L2	5.19182	1.90009e-47
	HSPA12A	-930.959	2.854e-05
	SHTN1	-20.6099	4.24634e-134
	FGFR2	-5.3331	1.05398e-07
	TACC2	-9.00272	5.17355e-75
	CPXM2	-122.922	0.00386158
	CHST15	-16.8606	1.64342e-103
	ADAM12	-501.73	4.89585e-46
	PTPRE	-45.8072	2.2904e-75
	EBF3	9.25362	0.000440433
	BNIP3	9.49737	3.19922e-301
	DPYSL4	8.27296	8.19816e-12
	KBTBD11	11.7653	7.38444e-26
	MYOM2	-6.44379	0.00646433
	CSMD1	-7.34807	7.38853e-14
	gene:ENSBTAG00000050611	40.5161	2.8017e-12
	DEFB4A	-191.052	0.00146178
	EBD	-130.371	0.00354555
	GPM6A	-76.5007	5.3857e-32
	LRP2BP	8.03675	8.59468e-08
	ANKRD37	19.229	6.01049e-44
	PDLIM3	-186.407	4.14619e-209
	MTUS1	-11.6317	2.77658e-09
	MSR1	-727.488	5.41132e-05
	PRAG1	-39.6235	1.3011e-17
	gene:ENSBTAG00000053191	7.00029	1.92993e-05
	DUSP4	-9.47573	3.17423e-06
	RBPMS	-26.1725	4.6672e-44
	ADGRA2	-19.3374	4.43147e-48
	STAR	-151.101	0
	TCIM	-663.81	1.82929e-137
	ZMAT4	8.6383	3.41689e-10
	PLAT	-116.349	4.47161e-104
	SLC20A2	-25.5292	3.4452e-154
	THRB	-7.94461	6.27382e-25
	gene:ENSBTAG00000012132	167.477	0.00495801
	SIPA1L2	-10.3943	8.76894e-60
	PCNX2	5.23287	0.000426894
	GNG4	-52.1596	1.73394e-14
	GPR137B	-5.97377	1.34423e-23
	RYR2	8.11204	2.27001e-56
	PHYHIPL	-7.56735	0.00458027
	SLC16A9	-23.6804	7.87317e-09
	gene:ENSBTAG00000050189	-13.2544	0.000114482
	TMEM26	-14330	3.67589e-09
	ARID5B	-8.31547	1.54232e-45
	EGR2	-7.50078	1.27277e-08
	DNAJC12	-5.69492	2.3369e-18
	PBLD	6.36392	0.000143822
	MACROH2A2	-5.8537	1.24749e-61
	ADAMTS14	-530.395	9.45283e-47
	UNC5B	-9.70221	1.96102e-11
	VSIR	-9.27392	1.00884e-09
	CHST3	-11.8519	3.34291e-09
	SPOCK2	-35.1268	3.21514e-204
	OIT3	-544.652	0.000115659
	MSS51	5.91717	8.13118e-13
	PLAC9	-16.7111	3.6226e-150
	CDHR1	-14.1343	0.00956601
	GRID1	-126.625	9.45889e-68
	LDB3	-21.2538	4.11715e-05
	PPYR1	49.8516	9.74929e-06
	ANXA8L1	-157.232	8.54023e-09
	gene:ENSBTAG00000052872	52.2438	1.68114e-05
	ARHGAP22	-29.5598	1.06255e-32
	WDFY4	-84.5903	2.19028e-153
	VSTM4	-65.827	4.05439e-16
	MSMB	-235.065	0.000924996
	DEPP1	-43.7627	2.09712e-65
	SMCO4	-29.7989	3.79798e-08
	FAT3	-7.88102	0.000409704
	NOX4	-16.4784	6.5425e-18
	PRSS23	-39.7469	1.70858e-184
	ME3	-216.823	0.00109264
	SYTL2	-494.973	4.9391e-54
	TENM4	-24.0824	2.43009e-96
	CSRP3	-611.913	1.06285e-100
	PTPN5	-98.6395	2.73388e-49
	ROBO4	-19.9585	0.00198444
	SLC37A2	-27.0205	1.2856e-09
	ST3GAL4	5.56659	2.19629e-84
	ETS1	-138.347	2.96077e-43
	FLI1	-205.849	0.00124099
	TMEM45B	-6.49104	2.93075e-06
	ST14	-36.6621	9.69841e-05
	ADAMTS15	-1022.99	2.15495e-05
	SLC15A3	-26.9939	0.00045585
	MYRF	-41.2107	3.80314e-29
	FADS3	-150.537	2.49759e-78
	RAB3IL1	-7.66758	3.39821e-10
	AHNAK	-31.6887	0
	CSKMT	5.16209	7.44172e-79
	gene:ENSBTAG00000050000	6.95063	0.0048277
	FERMT3	-76.5986	1.22198e-06
	NRXN2	34.1083	3.60572e-214
	CDC42EP2	-33.6887	2.55763e-18
	EHBP1L1	-11.9203	1.34996e-08
	CTSW	-8.67515	0.00724127
	FOSL1	-9.79816	4.23181e-21
	RIN1	-65.763	1.15323e-34
	ACTN3	-143.46	0.00279623
	SPTBN2	-11.4258	6.9149e-16
	gene:ENSBTAG00000019689	-5.54971	9.54202e-06
	RHOD	-67.2864	1.87711e-18
	CLCF1	-29.7381	0.000268898
	PTPRCAP	8.41476	7.40938e-12
	GAL	-1086.53	1.80464e-05
	CPT1A	-73.2812	5.5225e-282
	CCND1	-267.647	0.000674467
	SHANK2	35.0348	2.56969e-65
	PHLDA2	7.46103	1.42325e-06
	CDKN1C	-265.834	6.13484e-37
	IGF2	-263.96	3.33612e-98
	LSP1	-34.4083	3.45943e-09
	IFITM10	-69.426	6.31749e-23
	PIDD1	5.35575	6.26398e-44
	EPS8L2	7.02142	1.56865e-51
	IRF7	-7.62678	4.14155e-11
	B4GALNT4	6.30122	2.14388e-06
	KLHL4	-5.41703	0.00102125
	SEPTIN6	-6.21557	1.37877e-97
	TENM1	-5.64795	6.33637e-42
	APLN	14.6449	0.00624262
	SASH3	-143.254	0.00278735
	ELF4	-8.30301	3.2529e-20
	RAB33A	17.7457	2.89554e-21
	ARHGAP36	-16.7671	1.04899e-56
	IGSF1_1	-6.06527	3.18699e-13
	FRMD7	-64.6695	4.00402e-06
	GPC4	-9.36749	1.24983e-151
	gene:ENSBTAG00000051480	-10.0774	6.40742e-05
	PRRG3	7.05485	4.05514e-21
	SPRY3	-57.6834	3.20752e-15
[truncated: 44 more rows]

## Sheet: 3, Propionic vs Control kegg
	Propionic vs Control Kegg Pathway
	Term	Count	PValue
	Cytoskeleton in muscle cells	28	1.47113e-08
	PI3K-Akt signaling pathway	30	5.10284e-05
	MAPK signaling pathway	24	0.000185512
	Focal adhesion	18	0.000498094
	Cell adhesion molecules	16	0.000546919
	Pathways in cancer	34	0.000968872
	TGF-beta signaling pathway	12	0.00104322
	Complement and coagulation cascades	11	0.00107357
	Human papillomavirus infection	24	0.00184179
	ECM-receptor interaction	10	0.0028922
	Proteoglycans in cancer	16	0.00377648
	Ferroptosis	7	0.00564053
	Calcium signaling pathway	18	0.00765071
	Apelin signaling pathway	12	0.00860107
	Ras signaling pathway	17	0.00902507
	Virion - Lassa virus and SFTS virus	4	0.0126074
	HIF-1 signaling pathway	10	0.0135428
	Rap1 signaling pathway	15	0.0140442
	Parathyroid hormone synthesis, secretion and action	10	0.0150578
	Transcriptional misregulation in cancer	14	0.0165819
	Mineral absorption	7	0.017281
	Staphylococcus aureus infection	9	0.0245908
	Efferocytosis	12	0.0268587
	Protein digestion and absorption	10	0.0293442
	Tight junction	12	0.0398509
	Regulation of lipolysis in adipocytes	6	0.0472123
	Arachidonic acid metabolism	7	0.0654911
	Breast cancer	10	0.0674929
	Glycine, serine and threonine metabolism	5	0.0764126
	Axon guidance	11	0.0834066
	Hippo signaling pathway	10	0.0841831
	Arginine and proline metabolism	5	0.0909401
	Adipocytokine signaling pathway	6	0.0978629

## Sheet: 4, Propionic vs Vivo kegg
	Propionic vs Vivo Kegg Pathway
	Term	Count	PValue
	Cytoskeleton in muscle cells	69	2.8714e-20
	Focal adhesion	55	2.90782e-14
	PI3K-Akt signaling pathway	80	3.9214e-13
	Pathways in cancer	100	1.13213e-12
	Complement and coagulation cascades	33	2.78866e-12
	Proteoglycans in cancer	50	2.7132e-11
	ECM-receptor interaction	30	1.34083e-10
	Staphylococcus aureus infection	34	1.49355e-10
	Cell adhesion molecules	41	3.62537e-09
	MAPK signaling pathway	57	2.13871e-08
	Efferocytosis	39	2.8106e-08
	Leukocyte transendothelial migration	31	4.48312e-08
	Rap1 signaling pathway	45	5.29161e-08
	AGE-RAGE signaling pathway in diabetic complications	28	8.56023e-08
	Regulation of actin cytoskeleton	46	1.92905e-07
	Amoebiasis	30	2.01952e-07
	Cytokine-cytokine receptor interaction	59	3.13834e-07
	Calcium signaling pathway	49	5.00224e-07
	IgSF CAM signaling	55	7.62741e-07
	Hippo signaling pathway	34	1.36911e-06
	Hematopoietic cell lineage	27	1.60256e-06
	Relaxin signaling pathway	30	2.03404e-06
	Fluid shear stress and atherosclerosis	32	4.15531e-06
	Osteoclast differentiation	32	4.79832e-06
	Hypertrophic cardiomyopathy	25	5.23111e-06
	Chemokine signaling pathway	37	5.75509e-06
	Apelin signaling pathway	30	1.08225e-05
	Axon guidance	35	1.12192e-05
	Human papillomavirus infection	56	1.1958e-05
	Parathyroid hormone synthesis, secretion and action	26	1.23827e-05
	Viral protein interaction with cytokine and cytokine receptor	23	1.42259e-05
	Dilated cardiomyopathy	24	5.24129e-05
	Human T-cell leukemia virus 1 infection	40	6.22424e-05
	Th1 and Th2 cell differentiation	22	6.43858e-05
	TGF-beta signaling pathway	24	7.04171e-05
	Malaria	16	8.54944e-05
	cAMP signaling pathway	41	0.00010416
	Transcriptional misregulation in cancer	35	0.000104263
	Arrhythmogenic right ventricular cardiomyopathy	20	0.000106475
	Ras signaling pathway	40	0.000154683
	Vascular smooth muscle contraction	27	0.000181996
	Rheumatoid arthritis	22	0.000184194
	Phagosome	30	0.000186151
	Neuroactive ligand-receptor interaction	56	0.000233508
	Chagas disease	24	0.000238893
	Protein digestion and absorption	25	0.000247792
	Endocrine resistance	20	0.000417448
	Fc gamma R-mediated phagocytosis	20	0.000626936
	Tight junction	30	0.000747843
	Cushing syndrome	27	0.000999675
	Breast cancer	26	0.00113357
	FoxO signaling pathway	24	0.00118536
	Aldosterone synthesis and secretion	19	0.00129328
	Gastric cancer	26	0.00150879
	EGFR tyrosine kinase inhibitor resistance	17	0.00152741
	Cornified envelope formation	32	0.00185486
	Prostate cancer	20	0.00187619
	Inflammatory bowel disease	15	0.00200419
	Toxoplasmosis	21	0.00231458
	TNF signaling pathway	23	0.00243813
	Pertussis	16	0.00245839
	Leishmaniasis	16	0.00279831
	Wnt signaling pathway	28	0.00298076
	Cortisol synthesis and secretion	14	0.00375504
	Renal cell carcinoma	15	0.00394857
	Epstein-Barr virus infection	34	0.00409914
	Platelet activation	21	0.00420183
	Adrenergic signaling in cardiomyocytes	25	0.00451362
	Colorectal cancer	17	0.00511729
	PPAR signaling pathway	16	0.00512925
	Human cytomegalovirus infection	35	0.00592693
	B cell receptor signaling pathway	17	0.00633404
	cGMP-PKG signaling pathway	26	0.00675587
	Melanogenesis	18	0.00683443
	Virion - Lassa virus and SFTS virus	6	0.00685355
	Basal cell carcinoma	13	0.00695227
	JAK-STAT signaling pathway	31	0.00711491
	Tuberculosis	30	0.00767529
	Estrogen signaling pathway	22	0.00806738
	Alcoholic liver disease	24	0.00896818
	Hepatocellular carcinoma	26	0.00901272
	Renin secretion	14	0.00904831
	Cholinergic synapse	19	0.00951301
	Glutamatergic synapse	19	0.00951301
	Lipid and atherosclerosis	33	0.00993552
	Bladder cancer	10	0.00994342
	Viral myocarditis	15	0.0111151
	Oxytocin signaling pathway	23	0.0148355
	Kaposi sarcoma-associated herpesvirus infection	30	0.0150654
	Glioma	14	0.0155308
	Apoptosis	22	0.0171326
	HIF-1 signaling pathway	18	0.018146
	C-type lectin receptor signaling pathway	17	0.0193277
	Melanoma	13	0.0239493
	Hepatitis B	25	0.025503
	Inflammatory mediator regulation of TRP channels	17	0.0265427
	IL-17 signaling pathway	16	0.0284699
	Growth hormone synthesis, secretion and action	18	0.0285929
	Insulin secretion	14	0.0298885
	Pancreatic cancer	13	0.0316856
	Amphetamine addiction	12	0.0334087
	Toll-like receptor signaling pathway	18	0.0352508
	NF-kappa B signaling pathway	17	0.0356008
	Th17 cell differentiation	17	0.0356008
	Neuroactive ligand signaling	26	0.0383603
	Mineral absorption	11	0.0385897
	Phospholipase D signaling pathway	21	0.0425106
	Cellular senescence	22	0.043695
	Small cell lung cancer	15	0.0447286
	GABAergic synapse	14	0.0483628
	Intestinal immune network for IgA production	10	0.0492205
	Cocaine addiction	9	0.0514794
	Circadian entrainment	15	0.0515631
	Morphine addiction	14	0.0520715
	Cholesterol metabolism	9	0.0570759
	Pancreatic secretion	15	0.059086
	Hormone signaling	28	0.0597272
	VEGF signaling pathway	10	0.065016
	ErbB signaling pathway	13	0.0653013
	Acute myeloid leukemia	11	0.0713317
	African trypanosomiasis	8	0.0734606
	Signaling pathways regulating pluripotency of stem cells	19	0.0745332
	Dopaminergic synapse	18	0.0773591
	Salmonella infection	31	0.0784698
	Fc epsilon RI signaling pathway	11	0.0831678
	Notch signaling pathway	10	0.0836865
	T cell receptor signaling pathway	17	0.0847195
	Apoptosis - multiple species	7	0.0951903
	Natural killer cell mediated cytotoxicity	20	0.0961144
	Tryptophan metabolism	8	0.097945

## Sheet: 5, list
	Name	Conparisun	up	down
	kegg pathway
	Cytoskeleton in muscle cells	PA / Con	5	23
		PA / Vivo	11	58
	PI3K-Akt signaling pathway	PA / Con	7	23
		PA / Vivo	14	66
	Focal adhesion	PA / Con	1	17
		PA / Vivo	6	49
	genes of interest
	Lipid metabolism	PA / Con	4	5
		PA / Vivo	26	27
	Glycolysis	PA / Con	9	2
		PA / Vivo	19	4

## Sheet: 6, Cytoskeleton in muscle cells
	Cytoskeleton in muscle cells
	Propionic vs Control				Propionic vs Vivo
	Name	Fold change	P-value		Name	Fold change	P-value
	FBN3	4.40595	0.0272332		ATP1A3	645.039	9.9769e-05
	PDLIM2	3.36631	0.0166582		AMPD3	20.5457	4.531e-160
	ATP1A3	2.80651	0.000393749		FBN3	17.663	0.00343331
	ELN	1.98591	0.0390049		FMNL1	13.0736	1.579e-127
	FMNL1	1.75742	5.85528e-07		MYOZ3	10.2523	0.00072919
	LMNA	-1.52488	0.00084882		ANKRD23	7.5901	2.3206e-11
	COL5A1	-1.53481	0.00225134		LMOD2	7.56901	2.1283e-08
	ACTA1	-1.62916	0.0403508		FBN2	7.23884	7.5984e-24
	COL4A1	-1.70422	0.00136767		ENO1	6.32781	4.923e-100
	ANK3	-1.74448	6.73212e-07		ELN	5.93524	2.388e-07
	ATP1A2	-1.84074	0.00010446		ITGA10	5.35627	4.7861e-16
	FHL3	-1.90477	0.0339483		SYNPO2	-5.20692	2.7281e-32
	ITGB5	-2.17311	1.63882e-10		ACTC1	-5.29239	2.1322e-07
	COL4A5	-2.23442	0.000168283		MYOM3	-5.58618	2.2972e-10
	COL4A6	-2.27088	0.0170353		TLN2	-5.77432	1.1499e-76
	ACTC1	-2.39338	0.0325849		DSG2	-5.82983	1.0503e-25
	COL27A1	-2.4701	0.00147278		PDLIM1	-6.2802	3.064e-105
	NID2	-2.8697	0.00270599		MYOM2	-6.44379	0.00646433
	THBS2	-2.89006	1.9655e-06		SYNE1	-7.55258	9.2623e-80
	DCN	-2.91325	7.14953e-05		COL4A2	-7.67707	7.897e-130
	TNNC2	-3.40928	0.027706		MYH6	-7.87113	0.0009858
	COL5A2	-3.465	0.00203794		MYL2	-8.54722	0.00417775
	MYH11	-3.98354	1.36833e-09		AGRN	-8.5727	1.851e-134
	DES	-5.21114	0.0030084		MYL9	-8.68596	1.86e-206
	MYOM2	-7.30382	0.00396534		LMNA	-8.77144	6.322e-225
	ANKRD1	-7.49527	0.000163329		MYH9	-8.78742	9.818e-159
	TNNI1	-7.52512	0.0158336		FBN1	-8.79949	5.276e-166
	CSRP3	-7.70715	0.000414928		MYH11	-10.0921	2.3961e-46
					ITGA9	-10.1283	6.8026e-12
					COL4A6	-10.2107	2.1478e-30
					ITGB5	-10.2986	1.701e-251
					SPTBN2	-11.4258	6.9149e-16
					COL5A1	-12.0693	5.082e-119
					COL4A1	-12.6668	1.2941e-71
					DSC2	-15.2729	5.0986e-47
					COL27A1	-15.9821	2.7602e-81
					TRIM63	-17.828	0.00307212
					COL4A5	-18.1955	3.014e-128
					MYBPC3	-18.635	3.5124e-08
					LDB3	-21.2538	4.1171e-05
					FMNL3	-22.7548	9.176e-138
					ITGA7	-26.1472	9.5516e-71
					DSP	-33.4383	8.9123e-07
					DES	-36.9426	3.1347e-39
					TNNI1	-39.6596	8.7787e-10
					FHL3	-42.887	1.773e-154
					THBS2	-70.7136	5.189e-281
					LMOD1	-79.7047	0.00901361
					TNNC1	-89.8504	0.00718339
					DCN	-133.134	4.32e-287
					ITGB7	-136.228	0.0032653
					COL5A3	-138.571	2.8648e-85
					ACTN3	-143.46	0.00279623
					SDC1	-155.503	2.0033e-91
					FN1	-164.934	0
					PDLIM3	-186.407	4.146e-209
					ITGA5	-195.48	6.957e-162
					XIRP1	-199.369	2.355e-166
					COL6A3	-200.648	3.4749e-15
					FLNC	-239.792	6.6749e-54
					ITGA11	-247.631	9.6031e-17
					COL5A2	-336.889	1.107e-206
					NID2	-361.086	0
					SNTB1	-382.738	1.4222e-19
					CSRP3	-611.913	1.063e-100
					FBLN2	-1341.61	3.7742e-17
					ANKRD1	-1534.63	2.276e-198
					COL3A1	-3355.57	1.704e-154
					COL1A2	-6375.28	1.586e-283

## Sheet: 7, PI3K-Akt signaling pathway
	PI3K-Akt signaling pathway
	Propionic vs Control				Propionic vs Vivo
	Name	Fold change	P-value		Name	Fold change	P-value
	PPP2R2B	5.1162	0.00575185		PPP2R2C	44.8659	3.61664e-05
	FGF23	2.82469	0.0298225		FASLG	33.6038	5.4085e-13
	ANGPT1	2.446	0.0364537		VEGFA	32.0494	1.92743e-258
	FLT3LG	2.27017	0.0147522		FGF23	25.0699	4.82343e-05
	PPP2R2C	2.19902	0.0430466		GNB3	17.5465	6.96618e-14
	NTRK1	2.10209	0.00351834		EPO	15.7346	1.01299e-16
	VEGFA	1.84643	4.57359e-07		PGF	9.97524	0
	KITLG	-1.50109	0.0275192		MTCP1	8.65223	5.16563e-86
	CDKN1A	-1.66764	0.00964631		JAK3	7.97819	7.02893e-97
	INSR	-1.66879	1.14905e-06		NOS3	6.91637	1.04027e-40
	ANGPT2	-1.69879	3.52111e-05		IL3RA	6.04281	9.76032e-09
	COL4A1	-1.70422	0.00136767		CCND2	5.40588	4.8348e-121
	FLT1	-1.76122	0.0372954		ITGA10	5.35627	4.78605e-16
	ERBB2	-1.84094	4.29202e-11		FGF2	5.2203	1.42416e-25
	PDGFA	-1.86994	0.0444998		PPP2R2B	-5.05173	3.11967e-10
	ITGB5	-2.17311	1.63882e-10		EFNA4	-5.15778	1.38046e-15
	COL4A5	-2.23442	0.000168283		FGFR2	-5.3331	1.05398e-07
	COL4A6	-2.27088	0.0170353		ERBB4	-5.70416	4.71251e-08
	ERBB4	-2.7135	0.0179514		TNXB	-6.11902	7.884e-06
	THBS2	-2.89006	1.9655e-06		NRTN	-6.44779	0.00791932
	LAMB1	-3.32122	3.43689e-07		TLR2	-6.65602	5.56249e-13
	FASLG	-3.58892	7.33687e-06		PDGFRA	-7.54789	6.83883e-31
	RELN	-4.40752	2.29961e-06		COL4A2	-7.67707	7.897e-130
	LPAR4	-4.56471	0.00993756		GNB4	-8.07285	3.13395e-27
	TNC	-4.82245	0.024853		GDNF	-8.40236	3.00743e-16
	NGF	-6.3863	0.00486481		VWF	-8.67294	2.06909e-14
	IL2RB	-7.73544	3.16563e-05		NGF	-9.67286	3.25346e-05
	OSMR	-11.8919	5.22133e-06		NR4A1	-9.8519	1.09713e-126
	SPP1	-12.8148	0.0192925		ITGA9	-10.1283	6.80263e-12
	PDGFB	-16.7663	2.37075e-09		CDKN1A	-10.2064	9.08442e-117
					COL4A6	-10.2107	2.14776e-30
					ITGB5	-10.2986	1.70084e-251
					LPAR4	-10.9558	4.13861e-07
					MET	-11.8142	2.22939e-43
					BCL2L11	-12.1634	2.61455e-155
					COL4A1	-12.6668	1.29414e-71
					EPOR	-16.3907	0.000213881
					COL4A5	-18.1955	3.01374e-128
					OSM	-22.7597	0.00145073
					NGFR	-23.2165	1.37216e-17
					OSMR	-23.5471	3.14212e-14
					KITLG	-24.5821	4.38404e-251
					TGFA	-24.9123	1.02017e-05
					CD19	-25.1953	6.45436e-13
					ITGA7	-26.1472	9.5516e-71
					CREB5	-27.5477	1.41608e-39
					KDR	-30.2429	7.74348e-18
					MYB	-33.3359	2.66928e-18
					LPAR1	-45.5834	5.57793e-146
					LAMB1	-50.9891	1.86014e-67
					GNG4	-52.1596	1.73394e-14
					PIK3CD	-54.4413	3.93868e-42
					PDGFB	-69.172	4.40902e-30
					THBS2	-70.7136	5.18857e-281
					LPAR3	-86.6787	2.0818e-53
					BCL2	-88.0286	0.00761747
					NTRK2	-89.1763	4.03523e-07
					LAMC3	-92.0114	0.00739342
					LAMA3	-97.4912	0.00650461
					RELN	-135.412	6.54001e-287
					ITGB7	-136.228	0.0032653
					TNC	-158.503	1.48074e-24
					FN1	-164.934	0
					ITGA5	-195.48	6.95718e-162
					COL6A3	-200.648	3.47492e-15
					LAMA4	-206.661	0.00121268
					ITGA11	-247.631	9.60307e-17
					BDNF	-252.312	0.000787893
					TNN	-254.878	7.71165e-42
					IGF2	-263.96	3.33612e-98
					IL7R	-267.612	0.000681341
					CCND1	-267.647	0.000674467
					IL2RB	-371.717	1.78799e-167
					PDGFRB	-515.311	1.00432e-54
					GNG2	-614.033	8.11298e-142
					CSF1R	-743.572	5.2205e-05
					CREB3L1	-862.157	3.33874e-108
					SGK1	-1232.63	1.76822e-224
					COL1A2	-6375.28	1.58629e-283
					SPP1	-10658.4	1.52623e-27

## Sheet: 8, Focal adhesion
	Focal adhesion
	Propionic vs Control				Propionic vs Vivo
	Name	Fold change	P-value		Name	Fold change	P-value
	VEGFA	1.84643	4.57359e-07		VEGFA	32.0494	1.92743e-258
	PARVA	-1.55777	0.000357475		PGF	9.97524	0
	COL4A1	-1.70422	0.00136767		PPP1R12B	8.73446	1.14986e-140
	FLNB	-1.72234	2.57063e-06		PRKCG	5.67495	1.20526e-05
	FLT1	-1.76122	0.0372954		CCND2	5.40588	4.8348e-121
	ERBB2	-1.84094	4.29202e-11		ITGA10	5.35627	4.78605e-16
	PDGFA	-1.86994	0.0444998		PAK3	-5.01008	4.31576e-14
	ACTN1	-1.94743	0.0143952		VASP	-5.26215	6.15223e-128
	ITGB5	-2.17311	1.63882e-10		TLN2	-5.77432	1.14987e-76
	COL4A5	-2.23442	0.000168283		TNXB	-6.11902	7.884e-06
	COL4A6	-2.27088	0.0170353		CAPN2	-6.1294	1.37156e-155
	THBS2	-2.89006	1.9655e-06		PDGFRA	-7.54789	6.83883e-31
	LAMB1	-3.32122	3.43689e-07		COL4A2	-7.67707	7.897e-130
	CAV1	-3.69918	0.00028882		MYL2	-8.54722	0.00417775
	RELN	-4.40752	2.29961e-06		VWF	-8.67294	2.06909e-14
	TNC	-4.82245	0.024853		MYL9	-8.68596	1.86046e-206
	SPP1	-12.8148	0.0192925		VAV3	-8.93955	7.40716e-06
	PDGFB	-16.7663	2.37075e-09		FLNB	-9.63625	0
					JUN	-9.79551	1.05776e-276
					ITGA9	-10.1283	6.80263e-12
					COL4A6	-10.2107	2.14776e-30
					ITGB5	-10.2986	1.70084e-251
					VAV2	-10.8635	1.4766e-66
					MET	-11.8142	2.22939e-43
					COL4A1	-12.6668	1.29414e-71
					CAV1	-16.5656	9.57945e-38
					COL4A5	-18.1955	3.01374e-128
					MYLK	-22.3452	1.85429e-93
					ITGA7	-26.1472	9.5516e-71
					KDR	-30.2429	7.74348e-18
					ACTN1	-46.7569	1.6264e-228
					LAMB1	-50.9891	1.86014e-67
					PIK3CD	-54.4413	3.93868e-42
					PDGFB	-69.172	4.40902e-30
					THBS2	-70.7136	5.18857e-281
					RAC2	-75.6717	1.4228e-06
					BCL2	-88.0286	0.00761747
					LAMC3	-92.0114	0.00739342
					LAMA3	-97.4912	0.00650461
					VAV1	-127.764	0.00370566
					RELN	-135.412	6.54001e-287
					ITGB7	-136.228	0.0032653
					TNC	-158.503	1.48074e-24
					FN1	-164.934	0
					ITGA5	-195.48	6.95718e-162
					EMP1	-200.459	1.19474e-09
					COL6A3	-200.648	3.47492e-15
					LAMA4	-206.661	0.00121268
					ITGA11	-247.631	9.60307e-17
					TNN	-254.878	7.71165e-42
					CCND1	-267.647	0.000674467
					PDGFRB	-515.311	1.00432e-54
					SHC4	-564.595	0.000106391
					COL1A2	-6375.28	1.58629e-283
					SPP1	-10658.4	1.52623e-27

## Sheet: 9, Lipid metabolism
	Lipid metabolism
	Propionic vs Control				Propionic vs Vivo
	Name	Fold change	P-value		Name	Fold change	P-value
	SLC27A2	2.20739	0.019461		SLC27A3	4.71091	4.60037e-48
	ACSL6	1.63873	5.2233e-05		SLC27A6	4.34391	0.00192432
	SLC27A3	1.54107	5.13139e-05		PPARG	4.26518	2.47998e-108
	FABP3	1.23509	0.0273056		FADS1	4.22239	2.92306e-111
	PNPLA2	-1.32309	0.0485236		FADS2	3.87296	4.98015e-101
	SLC27A4	-1.36834	0.0477103		ACSL6	3.29648	4.99516e-24
	INSR	-1.66879	1.14905e-06		FABP3	2.94489	5.45967e-47
	CD36	-1.78706	2.99083e-09		LIPE	2.759	4.95504e-06
	MGLL	-2.76957	0.0349043		SREBF1	2.43169	9.01358e-34
	ADRB1	3.66313	0.479217		GPAT3	2.3679	5.41097e-26
	MLXIPL	2.31956	0.241362		PLIN1	2.19964	0.00338561
	PPARGC1A	2.07391	0.299773		ACADL	2.0573	3.35522e-11
	CIDEB	1.45811	0.364588		ACAA1	2.03397	2.65338e-30
	PRKAA2	1.33919	0.0747334		PRKAA2	1.98151	3.97658e-05
	AGPAT4	1.33634	0.496838		ACACB	1.88507	1.29249e-15
	AGPAT2	1.23641	0.726123		AGPAT5	1.80194	9.73449e-15
	ACADL	1.16583	0.149285		ACADVL	1.68669	1.19374e-19
	DGAT1	1.15493	0.153938		GPAT4	1.6679	8.30114e-19
	PPARG	1.15264	0.107548		PPARA	1.64219	1.11979e-05
	ACADVL	1.14846	0.189777		SLC27A1	1.63566	1.01411e-14
	ELOVL7	1.14342	0.582989		ACADM	1.57977	8.55064e-14
	FADS1	1.12361	0.295904		FASN	1.5053	1.37115e-05
	PLIN3	1.11835	0.276519		ME1	1.43117	1.12018e-08
	CIDEA	1.11292	0.834993		PRKAA1	1.39857	4.90941e-05
	ACADM	1.10257	0.194886		HADH	1.31367	5.76407e-06
	SLC27A6	1.10031	0.801266		ACSL3	1.22338	0.000665037
	ACACA	1.0985	0.266871		SCD5	-1.20696	0.000885725
	HSD17B4	1.09552	0.210962		ELOVL6	-1.29403	2.01213e-05
	SLC27A1	1.09145	0.23774		ACSL1	-1.34469	0.000496325
	GPAT3	1.09094	0.32765		SLC25A20	-1.37794	6.19934e-06
	PLIN1	1.06319	0.83066		MTOR	-1.38455	1.64113e-06
	PPARA	1.04943	0.709533		GPAM	-1.53524	1.02072e-05
	AGPAT1	1.04453	0.562439		PNPLA2	-1.59839	1.51471e-05
	AGPAT5	1.03488	0.675492		CD36	-1.69762	2.99792e-11
	ACOX1	1.0245	0.801107		SLC27A4	-1.70221	3.25627e-05
	HADH	1.01883	0.805373		PLIN3	-1.73782	9.48469e-12
	GPAT4	1.01525	0.844944		ACAA2	-1.77682	2.37693e-17
	FABP6	1.0077	0.994927		ELOVL1	-1.81097	2.98529e-21
	ECHS1	-1.00163	0.982789		IDH1	-2.18744	2.07901e-24
	SLC25A20	-1.00372	0.967977		ELOVL7	-2.38358	2.10843e-06
	CPT2	-1.00646	0.937899		CIDEA	-2.6512	0.00664207
	ME1	-1.0159	0.877035		ACSL4	-3.02613	3.48673e-43
	ACAA1	-1.01925	0.810869		ELOVL4	-3.41893	1.1209e-17
	ACAA2	-1.01951	0.810669		AGPAT4	-3.63756	1.34917e-05
	ACACB	-1.02509	0.721266		MGLL	-7.01383	1.72577e-07
	ELOVL5	-1.02854	0.787828		FABP5	-7.21876	3.16789e-65
	ACSL1	-1.03119	0.767325		CPT1B	-7.82443	1.41759e-27
	PRKAA1	-1.03228	0.733654		FABP7	-15.9807	7.6647e-10
	MTOR	-1.04061	0.660376		PLIN2	-28.1923	3.81842e-307
	AGPAT3	-1.04774	0.585117		PLIN2	-28.1923	3.81842e-307
	ACLY	-1.05248	0.617473		CPT1A	-73.2812	5.5225e-282
	ACSL3	-1.0602	0.469359		ACSL5	-193.954	0.0014035
	SREBF1	-1.07095	0.428126		FABP4	-1016.74	2.18973e-05
	FADS2	-1.07514	0.346011		MLXIPL	6.29587	0.0414162
	PLIN2	-1.07776	0.424535		FABP6	3.86436	0.465574
	SCD5	-1.07884	0.304384		SLC27A5	3.22028	0.0148453
	ACSL4	-1.08657	0.304675		CIDEB	2.37131	0.0184345
	LIPE	-1.10765	0.619565		AGPAT2	1.64867	0.423424
	ELOVL6	-1.11869	0.118648		PPARGC1A	1.28494	0.672053
	GPAM	-1.12234	0.353855		ELOVL2	1.27405	0.777103
	ELOVL1	-1.13679	0.158175		DGAT1	1.2122	0.047179
	FASN	-1.14364	0.216572		ACOX1	1.11272	0.153738
	PPARD	-1.14461	0.306149		ECHS1	1.07942	0.352299
	ELOVL4	-1.15218	0.54677		ACLY	1.07041	0.298316
	IDH1	-1.16782	0.151523		HSD17B4	1.05706	0.32221
	CPT1B	-1.19687	0.587763		ACACA	1.04427	0.547814
	FABP5	-1.45279	0.0757384		INSR	1.04363	0.642631
	PLIN5	-1.51555	0.486924		PLIN5	1.03576	0.953577
	SLC27A5	-1.52602	0.278758		AGPAT1	1.0245	0.670951
	CPT1A	-1.70786	0.132139		PPARD	-1.04916	0.678358
	FABP2	-2.4798	0.46503		ELOVL5	-1.05686	0.433398
	ELOVL2	-2.63971	0.161008		AGPAT3	-1.10956	0.13634
	FABP7	-3.12798	0.0682683		CPT2	-1.12219	0.138197
	CIDEC	-6.33153	0.296199		SLC27A2	-1.74979	0.024025
	ELOVL3	-19.6363	0.0919096		ADRB1	-3.82243	0.275554
	SCL25A1	#N/A	#N/A		FABP2	-7.25849	0.0609264
	SCD1	#N/A	#N/A		ELOVL3	-11.2255	0.180331
	GNAS	#N/A	#N/A		CIDEC	-54.2948	0.0182073
	FABP4	#N/A	#N/A		ADRB3	#N/A	#N/A
	FABP1	#N/A	#N/A		GNAS	#N/A	#N/A
	DGAT2	#N/A	#N/A		FABP1	#N/A	#N/A
	AKT	#N/A	#N/A		SCL25A1	#N/A	#N/A
	ADRB3	#N/A	#N/A		SCD1	#N/A	#N/A
	ADRB２	#N/A	#N/A		DGAT2	#N/A	#N/A
	ACSL7	#N/A	#N/A		AKT	#N/A	#N/A
	ACSL5	#N/A	#N/A		ACSL2	#N/A	#N/A
	ACSL2	#N/A	#N/A		ACSL7	#N/A	#N/A

## Sheet: 10. Glycolysis
	Glycolysis
	Propionic vs Control				Propionic vs Vivo
	Name	Fold change	P-value		Name	Fold change	P-value
	VEGFA	1.84643	4.57359e-07		VEGFA	32.0494	5.59864e-256
	EGLN3	1.51477	0.00030704		EGLN3	22.2766	1.40624e-131
	SLC2A3	1.34709	0.0179203		SLC16A3	19.2334	0
	ENO1	1.31333	0.0105329		PDK1	7.50117	1.51883e-184
	GAPDH	1.30955	0.00479302		ENO1	6.32781	2.21537e-98
	SLC16A3	1.30086	0.0362486		HK2	5.61673	5.68154e-157
	PDK1	1.285	0.0224044		PFKP	5.52605	2.49204e-178
	PFKL	1.20559	0.0414693		SLC2A3	5.38583	3.12758e-70
	ALDOA	1.20288	0.0475717		LDHA	4.72373	1.05341e-74
	MYC	-1.3465	0.0117141		PFKL	4.63761	4.66589e-101
	PDK4	-1.92214	2.79193e-07		GAPDH	3.5374	1.50923e-49
	HIF1A	1.06472	0.523455		ALDOA	2.98665	3.74927e-38
	ENO2	1.25894	0.28724		HIF1A	2.7849	7.97884e-31
	PFKP	1.22036	0.103733		PFKM	2.13887	3.21645e-24
	LDHA	1.19301	0.0905515		SLC16A1	1.66266	4.41508e-17
	PKM	1.14178	0.192319		HK1	1.52513	3.73528e-08
	HK1	1.13907	0.262781		PKM	1.33273	0.000973212
	PFKM	1.10102	0.289202		LDHB	1.28237	0.0052239
	HK2	1.10045	0.224636		MYC	1.26278	0.00598825
	SLC16A1	1.09443	0.386205		SLC2A1	-1.26985	0.000460707
	PDK3	1.08076	0.324955		PDK3	-1.69269	2.77973e-14
	EGLN1	1.03004	0.736625		PDK4	-2.50262	3.13729e-23
	SLC2A1	-1.0132	0.880894		ENO2	-3.64695	2.88527e-31
	LDHB	-1.02787	0.762293		EGLN1	-1.00447	0.967456
	SLC2A2	#N/A	#N/A		SLC2A2	-6.05964	#N/A
	GP1	#N/A	#N/A		GP1	#N/A	#N/A

[truncated: 6 more sheets: 11. k-mean A DEGs, 12. k-mean B DEGs, 13. k-mean C DEGs, 14. k-mean A kegg, 15. k-mean B kegg, 16. k-mean C kegg]
